# Supplementary material for: Integrative Multi-Omics Analysis Identifies an SPP1-Associated Spatial Mesenchymal–Myeloid Program in Glioblastoma
Source: Genes (Basel). 2026 May 28;17(6):610. doi: 10.3390/genes17060610 (PMC13298322; doi:10.3390/genes17060610)
Supplement: Supplementary file 1 [file genes-17-00610-s001.zip › Supplementary Table.xlsx]

## Sheet: Supplementary Table
Supplementary Table S1. PCA variance explained in the integrated single-cell RNA-seq analysis.
Supplementary Table S2. CellChat-inferred SPP1 ligand–receptor source–target communication outputs.
Supplementary Table S3. Robustness analysis of SPP1-high spatial hotspot definitions across glioma sections.
Supplementary Table S4. Spatial k-nearest-neighbor robustness analysis of SPP1-associated local neighborhood features.
Supplementary Table S5. TCGA clinical annotation and covariate-complete survival analysis dataset.
Supplementary Table S6. Spearman correlations between SPP1-related features and xCell-estimated macrophage-associated signatures.

## Sheet: Supplementary Table S1
pc	stdev	variance	variance_fraction	cumulative_variance_fraction
1	15.1444274586565	229.35368305051	0.354830691729956	0.354830691729956
2	8.42344139586405	70.954364949556	0.109772758219741	0.464603449949697
3	7.21370650339135	52.0375615170707	0.0805067688622029	0.5451102188119
4	7.06735494756515	49.9475059548736	0.0772732656935395	0.622383484505439
5	6.19512648496211	38.379592164679	0.0593766668796312	0.68176015138507
6	4.35488490762047	18.9650225586205	0.0293405886648332	0.711100740049904
7	4.2338843765013	17.9257769135818	0.0277327825629133	0.738833522612817
8	3.37425492523436	11.3855963004683	0.0176145373264553	0.756448059939272
9	3.28582459586652	10.7966432748014	0.0167033742410654	0.773151434180337
10	3.03916831981793	9.23654407618494	0.014289761036997	0.787441195217334
11	3.00414561042299	9.02489084862373	0.0139623145354037	0.801403509752738
12	2.95094892099099	8.70809953429788	0.0134722099959814	0.81487571974872
13	2.80789444834041	7.8842712330209	0.0121976738205826	0.827073393569302
14	2.58492422424771	6.6818332451026	0.010337394546491	0.837410788115793
15	2.56886399188491	6.59906220880285	0.0102093403392299	0.847620128455023
16	2.52759492702845	6.38873611513995	0.0098839470326536	0.857504075487677
17	2.50310179451618	6.2655185937101	0.00969331848995619	0.867197393977633
18	2.32187219430085	5.39109048666746	0.00834049988262768	0.875537893860261
19	2.28028954634657	5.19972041517746	0.00804443324031326	0.883582327100574
20	2.20086026892294	4.84378592332356	0.00749377069905702	0.891076097799631
21	2.11641761347161	4.47922351461287	0.00692975999758918	0.89800585779722
22	1.94144546294708	3.76921048559782	0.00583130624323107	0.903837164040451
23	1.87620155353081	3.52013226947142	0.00544595993203392	0.909283123972485
24	1.80019706041488	3.24070945632636	0.00501366781117203	0.914296791783657
25	1.74832468499167	3.05663920415123	0.00472889464320932	0.919025686426866
26	1.72041783937509	2.95983754204006	0.00457913380104332	0.92360482022791
27	1.66011081462478	2.75596791683416	0.00426372922949954	0.927868549457409
28	1.6476132902722	2.71462955428158	0.00419977507980191	0.932068324537211
29	1.61895922480811	2.62102897159128	0.00405496659423242	0.936123291131444
30	1.60162274266478	2.56519540982105	0.00396858707295692	0.9400918782044
31	1.54382092653996	2.38338305322271	0.00368730707169949	0.9437791852761
32	1.52716685354141	2.33223859855556	0.00360818201913297	0.947387367295233
33	1.51435265994641	2.29326397868675	0.00354788479109625	0.950935252086329
34	1.49686484270635	2.24060435733032	0.00346641563994236	0.954401667726272
35	1.47854146385632	2.18608486034239	0.00338206909459068	0.957783736820862
36	1.47003982749149	2.16101709441121	0.00334328701528338	0.961127023836146
37	1.46636648463857	2.15023066727127	0.00332659944631804	0.964453623282464
38	1.43064358403614	2.04674106454377	0.00316649176095521	0.967620115043419
39	1.41470286751914	2.00138420336689	0.00309632063393412	0.970716435677353
40	1.39357556216493	1.94205284746329	0.00300452971182404	0.973720965389177
41	1.36083947381568	1.85188407349493	0.0028650305417471	0.976585995930924
42	1.35692643817344	1.84124935861405	0.00284857768523595	0.97943457361616
43	1.34231996763744	1.80182289551816	0.00278758141525367	0.982222155031414
44	1.33161951860318	1.77321054232496	0.00274331554195034	0.984965470573364
45	1.30613028795776	1.70597632912062	0.00263929819170809	0.987604768765072
46	1.29379082501227	1.67389469888593	0.0025896650360657	0.990194433801138
47	1.27263557556784	1.61960130820088	0.00250566829741775	0.992700102098556
48	1.26384375324551	1.59730103261769	0.00247116777357306	0.995171269872129
49	1.25504888622236	1.57514770680799	0.00243689459419078	0.99760816446632
50	1.24339159448894	1.54602265724575	0.00239183553368046	1

## Sheet: Supplementary Table S2
source	target	ligand	receptor	prob	pval	interaction_name	interaction_name_2	pathway_name	annotation	evidence
AC_like	Myeloid_cells	SPP1	CD44	0.00157425558977285	0	SPP1_CD44	SPP1 - CD44	SPP1	Secreted Signaling	PMID: 21907263
Astrocyte	Myeloid_cells	SPP1	CD44	0.0112852169322161	0	SPP1_CD44	SPP1 - CD44	SPP1	Secreted Signaling	PMID: 21907263
Endothelial_cells	Myeloid_cells	SPP1	CD44	0.0123642924101091	0	SPP1_CD44	SPP1 - CD44	SPP1	Secreted Signaling	PMID: 21907263
MES_like	Myeloid_cells	SPP1	CD44	0.00210567098051893	0	SPP1_CD44	SPP1 - CD44	SPP1	Secreted Signaling	PMID: 21907263
Myeloid_cells	Myeloid_cells	SPP1	CD44	0.0254008747977557	0	SPP1_CD44	SPP1 - CD44	SPP1	Secreted Signaling	PMID: 21907263
Neuron	Myeloid_cells	SPP1	CD44	0.00174271323824139	0	SPP1_CD44	SPP1 - CD44	SPP1	Secreted Signaling	PMID: 21907263
NPC_like	Myeloid_cells	SPP1	CD44	0.00146745420043537	0	SPP1_CD44	SPP1 - CD44	SPP1	Secreted Signaling	PMID: 21907263
Oligodendrocytes	Myeloid_cells	SPP1	CD44	0.0224995202095048	0	SPP1_CD44	SPP1 - CD44	SPP1	Secreted Signaling	PMID: 21907263
OPC_like	Myeloid_cells	SPP1	CD44	0.00145279064113783	0	SPP1_CD44	SPP1 - CD44	SPP1	Secreted Signaling	PMID: 21907263
Pericytes	Myeloid_cells	SPP1	CD44	0.00853775689935738	0	SPP1_CD44	SPP1 - CD44	SPP1	Secreted Signaling	PMID: 21907263
T_cells	Myeloid_cells	SPP1	CD44	0.0112313248678858	0	SPP1_CD44	SPP1 - CD44	SPP1	Secreted Signaling	PMID: 21907263
Tissue_stem_cells	Myeloid_cells	SPP1	CD44	0.0222825639202649	0	SPP1_CD44	SPP1 - CD44	SPP1	Secreted Signaling	PMID: 21907263
AC_like	Pericytes	SPP1	CD44	0.00161353742929371	0.03	SPP1_CD44	SPP1 - CD44	SPP1	Secreted Signaling	PMID: 21907263
Astrocyte	Pericytes	SPP1	CD44	0.0115640063936572	0	SPP1_CD44	SPP1 - CD44	SPP1	Secreted Signaling	PMID: 21907263
Endothelial_cells	Pericytes	SPP1	CD44	0.0126693977122741	0	SPP1_CD44	SPP1 - CD44	SPP1	Secreted Signaling	PMID: 21907263
MES_like	Pericytes	SPP1	CD44	0.00215818437605604	0.03	SPP1_CD44	SPP1 - CD44	SPP1	Secreted Signaling	PMID: 21907263
Myeloid_cells	Pericytes	SPP1	CD44	0.0260192000153054	0	SPP1_CD44	SPP1 - CD44	SPP1	Secreted Signaling	PMID: 21907263
Neuron	Pericytes	SPP1	CD44	0.00178619102148989	0.03	SPP1_CD44	SPP1 - CD44	SPP1	Secreted Signaling	PMID: 21907263
NPC_like	Pericytes	SPP1	CD44	0.00150407507753983	0.03	SPP1_CD44	SPP1 - CD44	SPP1	Secreted Signaling	PMID: 21907263
Oligodendrocytes	Pericytes	SPP1	CD44	0.0230488889923938	0	SPP1_CD44	SPP1 - CD44	SPP1	Secreted Signaling	PMID: 21907263
OPC_like	Pericytes	SPP1	CD44	0.00148904612924328	0.03	SPP1_CD44	SPP1 - CD44	SPP1	Secreted Signaling	PMID: 21907263
Pericytes	Pericytes	SPP1	CD44	0.00874927385768326	0	SPP1_CD44	SPP1 - CD44	SPP1	Secreted Signaling	PMID: 21907263
T_cells	Pericytes	SPP1	CD44	0.0115087984794295	0	SPP1_CD44	SPP1 - CD44	SPP1	Secreted Signaling	PMID: 21907263
Tissue_stem_cells	Pericytes	SPP1	CD44	0.0228267590065953	0	SPP1_CD44	SPP1 - CD44	SPP1	Secreted Signaling	PMID: 21907263
AC_like	T_cells	SPP1	CD44	0.00754393524858959	0	SPP1_CD44	SPP1 - CD44	SPP1	Secreted Signaling	PMID: 21907263
Astrocyte	T_cells	SPP1	CD44	0.0521558476457858	0	SPP1_CD44	SPP1 - CD44	SPP1	Secreted Signaling	PMID: 21907263
Endothelial_cells	T_cells	SPP1	CD44	0.0569179378830218	0	SPP1_CD44	SPP1 - CD44	SPP1	Secreted Signaling	PMID: 21907263
MES_like	T_cells	SPP1	CD44	0.0100701873357232	0	SPP1_CD44	SPP1 - CD44	SPP1	Secreted Signaling	PMID: 21907263
Myeloid_cells	T_cells	SPP1	CD44	0.111621506969747	0	SPP1_CD44	SPP1 - CD44	SPP1	Secreted Signaling	PMID: 21907263
Neuron	T_cells	SPP1	CD44	0.0083458555059294	0	SPP1_CD44	SPP1 - CD44	SPP1	Secreted Signaling	PMID: 21907263
NPC_like	T_cells	SPP1	CD44	0.007034989687438	0	SPP1_CD44	SPP1 - CD44	SPP1	Secreted Signaling	PMID: 21907263
Oligodendrocytes	T_cells	SPP1	CD44	0.0998811063855548	0	SPP1_CD44	SPP1 - CD44	SPP1	Secreted Signaling	PMID: 21907263
OPC_like	T_cells	SPP1	CD44	0.0069650805043351	0	SPP1_CD44	SPP1 - CD44	SPP1	Secreted Signaling	PMID: 21907263
Pericytes	T_cells	SPP1	CD44	0.039859300503924	0	SPP1_CD44	SPP1 - CD44	SPP1	Secreted Signaling	PMID: 21907263
T_cells	T_cells	SPP1	CD44	0.0519170282677695	0	SPP1_CD44	SPP1 - CD44	SPP1	Secreted Signaling	PMID: 21907263
Tissue_stem_cells	T_cells	SPP1	CD44	0.0989935481213806	0	SPP1_CD44	SPP1 - CD44	SPP1	Secreted Signaling	PMID: 21907263
AC_like	Tissue_stem_cells	SPP1	CD44	0.00607087678875001	0	SPP1_CD44	SPP1 - CD44	SPP1	Secreted Signaling	PMID: 21907263
Astrocyte	Tissue_stem_cells	SPP1	CD44	0.0423433526101758	0	SPP1_CD44	SPP1 - CD44	SPP1	Secreted Signaling	PMID: 21907263
Endothelial_cells	Tissue_stem_cells	SPP1	CD44	0.0462532327873755	0	SPP1_CD44	SPP1 - CD44	SPP1	Secreted Signaling	PMID: 21907263
MES_like	Tissue_stem_cells	SPP1	CD44	0.00810787286077807	0	SPP1_CD44	SPP1 - CD44	SPP1	Secreted Signaling	PMID: 21907263
Myeloid_cells	Tissue_stem_cells	SPP1	CD44	0.0917036755306879	0	SPP1_CD44	SPP1 - CD44	SPP1	Secreted Signaling	PMID: 21907263
Neuron	Tissue_stem_cells	SPP1	CD44	0.00671727076995661	0	SPP1_CD44	SPP1 - CD44	SPP1	Secreted Signaling	PMID: 21907263
NPC_like	Tissue_stem_cells	SPP1	CD44	0.00566074310556183	0	SPP1_CD44	SPP1 - CD44	SPP1	Secreted Signaling	PMID: 21907263
Oligodendrocytes	Tissue_stem_cells	SPP1	CD44	0.0818651876839192	0	SPP1_CD44	SPP1 - CD44	SPP1	Secreted Signaling	PMID: 21907263
OPC_like	Tissue_stem_cells	SPP1	CD44	0.00560441321905202	0	SPP1_CD44	SPP1 - CD44	SPP1	Secreted Signaling	PMID: 21907263
Pericytes	Tissue_stem_cells	SPP1	CD44	0.0322814619560818	0	SPP1_CD44	SPP1 - CD44	SPP1	Secreted Signaling	PMID: 21907263
T_cells	Tissue_stem_cells	SPP1	CD44	0.0421474662926675	0	SPP1_CD44	SPP1 - CD44	SPP1	Secreted Signaling	PMID: 21907263
Tissue_stem_cells	Tissue_stem_cells	SPP1	CD44	0.0811232932186604	0	SPP1_CD44	SPP1 - CD44	SPP1	Secreted Signaling	PMID: 21907263
Astrocyte	AC_like	SPP1	ITGAV_ITGB1	0.0217653175556135	0	SPP1_ITGAV_ITGB1	SPP1 - (ITGAV+ITGB1)	SPP1	Secreted Signaling	PMID: 21907263
Endothelial_cells	AC_like	SPP1	ITGAV_ITGB1	0.0238223398592854	0	SPP1_ITGAV_ITGB1	SPP1 - (ITGAV+ITGB1)	SPP1	Secreted Signaling	PMID: 21907263
Myeloid_cells	AC_like	SPP1	ITGAV_ITGB1	0.0483485694813232	0	SPP1_ITGAV_ITGB1	SPP1 - (ITGAV+ITGB1)	SPP1	Secreted Signaling	PMID: 21907263
Oligodendrocytes	AC_like	SPP1	ITGAV_ITGB1	0.0429415586048418	0	SPP1_ITGAV_ITGB1	SPP1 - (ITGAV+ITGB1)	SPP1	Secreted Signaling	PMID: 21907263
Pericytes	AC_like	SPP1	ITGAV_ITGB1	0.0165090110158489	0	SPP1_ITGAV_ITGB1	SPP1 - (ITGAV+ITGB1)	SPP1	Secreted Signaling	PMID: 21907263
T_cells	AC_like	SPP1	ITGAV_ITGB1	0.0216624747471224	0	SPP1_ITGAV_ITGB1	SPP1 - (ITGAV+ITGB1)	SPP1	Secreted Signaling	PMID: 21907263
Tissue_stem_cells	AC_like	SPP1	ITGAV_ITGB1	0.0425360632761963	0	SPP1_ITGAV_ITGB1	SPP1 - (ITGAV+ITGB1)	SPP1	Secreted Signaling	PMID: 21907263
Myeloid_cells	Astrocyte	SPP1	ITGAV_ITGB1	0.0246475646838494	0	SPP1_ITGAV_ITGB1	SPP1 - (ITGAV+ITGB1)	SPP1	Secreted Signaling	PMID: 21907263
Oligodendrocytes	Astrocyte	SPP1	ITGAV_ITGB1	0.0218303278058373	0	SPP1_ITGAV_ITGB1	SPP1 - (ITGAV+ITGB1)	SPP1	Secreted Signaling	PMID: 21907263
Tissue_stem_cells	Astrocyte	SPP1	ITGAV_ITGB1	0.0216196816239492	0	SPP1_ITGAV_ITGB1	SPP1 - (ITGAV+ITGB1)	SPP1	Secreted Signaling	PMID: 21907263
Astrocyte	MES_like	SPP1	ITGAV_ITGB1	0.014904178393755	0.01	SPP1_ITGAV_ITGB1	SPP1 - (ITGAV+ITGB1)	SPP1	Secreted Signaling	PMID: 21907263
Endothelial_cells	MES_like	SPP1	ITGAV_ITGB1	0.016323580446704	0	SPP1_ITGAV_ITGB1	SPP1 - (ITGAV+ITGB1)	SPP1	Secreted Signaling	PMID: 21907263
Myeloid_cells	MES_like	SPP1	ITGAV_ITGB1	0.0333935822571689	0	SPP1_ITGAV_ITGB1	SPP1 - (ITGAV+ITGB1)	SPP1	Secreted Signaling	PMID: 21907263
Oligodendrocytes	MES_like	SPP1	ITGAV_ITGB1	0.0296070137807556	0	SPP1_ITGAV_ITGB1	SPP1 - (ITGAV+ITGB1)	SPP1	Secreted Signaling	PMID: 21907263
T_cells	MES_like	SPP1	ITGAV_ITGB1	0.014833263413151	0	SPP1_ITGAV_ITGB1	SPP1 - (ITGAV+ITGB1)	SPP1	Secreted Signaling	PMID: 21907263
Tissue_stem_cells	MES_like	SPP1	ITGAV_ITGB1	0.0293235779746139	0	SPP1_ITGAV_ITGB1	SPP1 - (ITGAV+ITGB1)	SPP1	Secreted Signaling	PMID: 21907263
Astrocyte	Myeloid_cells	SPP1	ITGAV_ITGB1	0.0143871775286915	0.02	SPP1_ITGAV_ITGB1	SPP1 - (ITGAV+ITGB1)	SPP1	Secreted Signaling	PMID: 21907263
Endothelial_cells	Myeloid_cells	SPP1	ITGAV_ITGB1	0.0157581305298734	0	SPP1_ITGAV_ITGB1	SPP1 - (ITGAV+ITGB1)	SPP1	Secreted Signaling	PMID: 21907263
Myeloid_cells	Myeloid_cells	SPP1	ITGAV_ITGB1	0.0322562161428945	0	SPP1_ITGAV_ITGB1	SPP1 - (ITGAV+ITGB1)	SPP1	Secreted Signaling	PMID: 21907263
Oligodendrocytes	Myeloid_cells	SPP1	ITGAV_ITGB1	0.0285948007726657	0	SPP1_ITGAV_ITGB1	SPP1 - (ITGAV+ITGB1)	SPP1	Secreted Signaling	PMID: 21907263
Tissue_stem_cells	Myeloid_cells	SPP1	ITGAV_ITGB1	0.0283207723439292	0	SPP1_ITGAV_ITGB1	SPP1 - (ITGAV+ITGB1)	SPP1	Secreted Signaling	PMID: 21907263
Astrocyte	Neuron	SPP1	ITGAV_ITGB1	0.0342191835114092	0	SPP1_ITGAV_ITGB1	SPP1 - (ITGAV+ITGB1)	SPP1	Secreted Signaling	PMID: 21907263
Endothelial_cells	Neuron	SPP1	ITGAV_ITGB1	0.0374082012002452	0	SPP1_ITGAV_ITGB1	SPP1 - (ITGAV+ITGB1)	SPP1	Secreted Signaling	PMID: 21907263
Myeloid_cells	Neuron	SPP1	ITGAV_ITGB1	0.0748492329206545	0	SPP1_ITGAV_ITGB1	SPP1 - (ITGAV+ITGB1)	SPP1	Secreted Signaling	PMID: 21907263
Oligodendrocytes	Neuron	SPP1	ITGAV_ITGB1	0.0666862256087271	0	SPP1_ITGAV_ITGB1	SPP1 - (ITGAV+ITGB1)	SPP1	Secreted Signaling	PMID: 21907263
Pericytes	Neuron	SPP1	ITGAV_ITGB1	0.0260353244732754	0	SPP1_ITGAV_ITGB1	SPP1 - (ITGAV+ITGB1)	SPP1	Secreted Signaling	PMID: 21907263
T_cells	Neuron	SPP1	ITGAV_ITGB1	0.0340595440672068	0	SPP1_ITGAV_ITGB1	SPP1 - (ITGAV+ITGB1)	SPP1	Secreted Signaling	PMID: 21907263
Tissue_stem_cells	Neuron	SPP1	ITGAV_ITGB1	0.0660719897522194	0	SPP1_ITGAV_ITGB1	SPP1 - (ITGAV+ITGB1)	SPP1	Secreted Signaling	PMID: 21907263
Astrocyte	NPC_like	SPP1	ITGAV_ITGB1	0.0208444112633766	0	SPP1_ITGAV_ITGB1	SPP1 - (ITGAV+ITGB1)	SPP1	Secreted Signaling	PMID: 21907263
Endothelial_cells	NPC_like	SPP1	ITGAV_ITGB1	0.0228164294597282	0	SPP1_ITGAV_ITGB1	SPP1 - (ITGAV+ITGB1)	SPP1	Secreted Signaling	PMID: 21907263
Myeloid_cells	NPC_like	SPP1	ITGAV_ITGB1	0.0463562061455866	0	SPP1_ITGAV_ITGB1	SPP1 - (ITGAV+ITGB1)	SPP1	Secreted Signaling	PMID: 21907263
Oligodendrocytes	NPC_like	SPP1	ITGAV_ITGB1	0.0411623715994858	0	SPP1_ITGAV_ITGB1	SPP1 - (ITGAV+ITGB1)	SPP1	Secreted Signaling	PMID: 21907263
Pericytes	NPC_like	SPP1	ITGAV_ITGB1	0.0158069092026756	0.01	SPP1_ITGAV_ITGB1	SPP1 - (ITGAV+ITGB1)	SPP1	Secreted Signaling	PMID: 21907263
T_cells	NPC_like	SPP1	ITGAV_ITGB1	0.0207458275273747	0	SPP1_ITGAV_ITGB1	SPP1 - (ITGAV+ITGB1)	SPP1	Secreted Signaling	PMID: 21907263
Tissue_stem_cells	NPC_like	SPP1	ITGAV_ITGB1	0.0407729613053246	0	SPP1_ITGAV_ITGB1	SPP1 - (ITGAV+ITGB1)	SPP1	Secreted Signaling	PMID: 21907263
Astrocyte	OPC_like	SPP1	ITGAV_ITGB1	0.019709366029958	0	SPP1_ITGAV_ITGB1	SPP1 - (ITGAV+ITGB1)	SPP1	Secreted Signaling	PMID: 21907263
Endothelial_cells	OPC_like	SPP1	ITGAV_ITGB1	0.0215763677455635	0	SPP1_ITGAV_ITGB1	SPP1 - (ITGAV+ITGB1)	SPP1	Secreted Signaling	PMID: 21907263
Myeloid_cells	OPC_like	SPP1	ITGAV_ITGB1	0.0438942375782419	0	SPP1_ITGAV_ITGB1	SPP1 - (ITGAV+ITGB1)	SPP1	Secreted Signaling	PMID: 21907263
Oligodendrocytes	OPC_like	SPP1	ITGAV_ITGB1	0.0389649758142465	0	SPP1_ITGAV_ITGB1	SPP1 - (ITGAV+ITGB1)	SPP1	Secreted Signaling	PMID: 21907263
T_cells	OPC_like	SPP1	ITGAV_ITGB1	0.0196160429508736	0	SPP1_ITGAV_ITGB1	SPP1 - (ITGAV+ITGB1)	SPP1	Secreted Signaling	PMID: 21907263
Tissue_stem_cells	OPC_like	SPP1	ITGAV_ITGB1	0.0385955168734417	0	SPP1_ITGAV_ITGB1	SPP1 - (ITGAV+ITGB1)	SPP1	Secreted Signaling	PMID: 21907263
Astrocyte	Pericytes	SPP1	ITGAV_ITGB1	0.0319961472360667	0	SPP1_ITGAV_ITGB1	SPP1 - (ITGAV+ITGB1)	SPP1	Secreted Signaling	PMID: 21907263
Endothelial_cells	Pericytes	SPP1	ITGAV_ITGB1	0.0349854964727494	0	SPP1_ITGAV_ITGB1	SPP1 - (ITGAV+ITGB1)	SPP1	Secreted Signaling	PMID: 21907263
Myeloid_cells	Pericytes	SPP1	ITGAV_ITGB1	0.0701784813607661	0	SPP1_ITGAV_ITGB1	SPP1 - (ITGAV+ITGB1)	SPP1	Secreted Signaling	PMID: 21907263
Oligodendrocytes	Pericytes	SPP1	ITGAV_ITGB1	0.0624904557773813	0	SPP1_ITGAV_ITGB1	SPP1 - (ITGAV+ITGB1)	SPP1	Secreted Signaling	PMID: 21907263
Pericytes	Pericytes	SPP1	ITGAV_ITGB1	0.0243305555511084	0	SPP1_ITGAV_ITGB1	SPP1 - (ITGAV+ITGB1)	SPP1	Secreted Signaling	PMID: 21907263
T_cells	Pericytes	SPP1	ITGAV_ITGB1	0.0318465367277631	0	SPP1_ITGAV_ITGB1	SPP1 - (ITGAV+ITGB1)	SPP1	Secreted Signaling	PMID: 21907263
Tissue_stem_cells	Pericytes	SPP1	ITGAV_ITGB1	0.0619123028094541	0	SPP1_ITGAV_ITGB1	SPP1 - (ITGAV+ITGB1)	SPP1	Secreted Signaling	PMID: 21907263
Astrocyte	Tissue_stem_cells	SPP1	ITGAV_ITGB1	0.0206614466064322	0	SPP1_ITGAV_ITGB1	SPP1 - (ITGAV+ITGB1)	SPP1	Secreted Signaling	PMID: 21907263
Endothelial_cells	Tissue_stem_cells	SPP1	ITGAV_ITGB1	0.0226165549634812	0	SPP1_ITGAV_ITGB1	SPP1 - (ITGAV+ITGB1)	SPP1	Secreted Signaling	PMID: 21907263
Myeloid_cells	Tissue_stem_cells	SPP1	ITGAV_ITGB1	0.0459598192646934	0	SPP1_ITGAV_ITGB1	SPP1 - (ITGAV+ITGB1)	SPP1	Secreted Signaling	PMID: 21907263
Oligodendrocytes	Tissue_stem_cells	SPP1	ITGAV_ITGB1	0.0408084961507293	0	SPP1_ITGAV_ITGB1	SPP1 - (ITGAV+ITGB1)	SPP1	Secreted Signaling	PMID: 21907263
Pericytes	Tissue_stem_cells	SPP1	ITGAV_ITGB1	0.0156674543843745	0	SPP1_ITGAV_ITGB1	SPP1 - (ITGAV+ITGB1)	SPP1	Secreted Signaling	PMID: 21907263
T_cells	Tissue_stem_cells	SPP1	ITGAV_ITGB1	0.0205637100293407	0	SPP1_ITGAV_ITGB1	SPP1 - (ITGAV+ITGB1)	SPP1	Secreted Signaling	PMID: 21907263
Tissue_stem_cells	Tissue_stem_cells	SPP1	ITGAV_ITGB1	0.0404222925063472	0	SPP1_ITGAV_ITGB1	SPP1 - (ITGAV+ITGB1)	SPP1	Secreted Signaling	PMID: 21907263
AC_like	Pericytes	SPP1	ITGA5_ITGB1	0.00289511489470817	0	SPP1_ITGA5_ITGB1	SPP1 - (ITGA5+ITGB1)	SPP1	Secreted Signaling	PMID: 21907263
Astrocyte	Pericytes	SPP1	ITGA5_ITGB1	0.0205859400994161	0	SPP1_ITGA5_ITGB1	SPP1 - (ITGA5+ITGB1)	SPP1	Secreted Signaling	PMID: 21907263
Endothelial_cells	Pericytes	SPP1	ITGA5_ITGB1	0.0225340679836879	0	SPP1_ITGA5_ITGB1	SPP1 - (ITGA5+ITGB1)	SPP1	Secreted Signaling	PMID: 21907263
MES_like	Pericytes	SPP1	ITGA5_ITGB1	0.00387067909968015	0	SPP1_ITGA5_ITGB1	SPP1 - (ITGA5+ITGB1)	SPP1	Secreted Signaling	PMID: 21907263
Myeloid_cells	Pericytes	SPP1	ITGA5_ITGB1	0.0457961840458357	0	SPP1_ITGA5_ITGB1	SPP1 - (ITGA5+ITGB1)	SPP1	Secreted Signaling	PMID: 21907263
Neuron	Pericytes	SPP1	ITGA5_ITGB1	0.00320446116932065	0	SPP1_ITGA5_ITGB1	SPP1 - (ITGA5+ITGB1)	SPP1	Secreted Signaling	PMID: 21907263
NPC_like	Pericytes	SPP1	ITGA5_ITGB1	0.00269894538096619	0	SPP1_ITGA5_ITGB1	SPP1 - (ITGA5+ITGB1)	SPP1	Secreted Signaling	PMID: 21907263
Oligodendrocytes	Pericytes	SPP1	ITGA5_ITGB1	0.0406624199823829	0	SPP1_ITGA5_ITGB1	SPP1 - (ITGA5+ITGB1)	SPP1	Secreted Signaling	PMID: 21907263
OPC_like	Pericytes	SPP1	ITGA5_ITGB1	0.00267200905582883	0	SPP1_ITGA5_ITGB1	SPP1 - (ITGA5+ITGB1)	SPP1	Secreted Signaling	PMID: 21907263
Pericytes	Pericytes	SPP1	ITGA5_ITGB1	0.0156099073439187	0	SPP1_ITGA5_ITGB1	SPP1 - (ITGA5+ITGB1)	SPP1	Secreted Signaling	PMID: 21907263
T_cells	Pericytes	SPP1	ITGA5_ITGB1	0.020488553224715	0	SPP1_ITGA5_ITGB1	SPP1 - (ITGA5+ITGB1)	SPP1	Secreted Signaling	PMID: 21907263
Tissue_stem_cells	Pericytes	SPP1	ITGA5_ITGB1	0.0402775407242807	0	SPP1_ITGA5_ITGB1	SPP1 - (ITGA5+ITGB1)	SPP1	Secreted Signaling	PMID: 21907263

## Sheet: Supplementary Table S3
panel	sample	threshold_name	threshold_quantile	spp1_threshold	n_spots	n_hotspots	hotspot_fraction	variable	mean_hotspot	mean_other	median_hotspot	median_other	p_value	mean_difference	median_difference	direction	q_value
Astrocytoma	astro_st3	top5	0.95	2.56494935746154	3105	169	0.0544283413848631	MES_like	0.0154589610229162	0.0335862846286947	7.12430949086053e-05	0.000230051676673427	1.49510151120041e-15	-0.0181273	-0.000158809	lower_in_SPP1_hotspots	2.99020302240081e-15
Astrocytoma	astro_st3	top5	0.95	2.56494935746154	3105	169	0.0544283413848631	Myeloid_cells	0.144636263491169	0.108689327432746	0.137654994465396	0.101928958826547	1.40779614526613e-09	0.0359469360584225	0.0357260356388496	higher_in_SPP1_hotspots	1.40779614526613e-09
Astrocytoma	astro_st3	top5	0.95	2.56494935746154	3105	169	0.0544283413848631	hypoxia1	-0.332537	-0.344352	-0.403995	-0.402524	0.330560694673162	0.0118146888837115	-0.00147091	higher_in_SPP1_hotspots	0.330560694673162
Astrocytoma	astro_st3	top5	0.95	2.56494935746154	3105	169	0.0544283413848631	ecm_score1	0.0898291174641182	0.120507156711773	0.0855818332780158	0.104649109954009	5.82581916439632e-05	-0.030678	-0.0190673	lower_in_SPP1_hotspots	5.82581916439632e-05
Astrocytoma	astro_st3	top5	0.95	2.56494935746154	3105	169	0.0544283413848631	angiogenesis1	-0.0962973	-0.0847836	-0.108963	-0.103087	0.243484964503301	-0.0115137	-0.00587637	lower_in_SPP1_hotspots	0.243484964503301
Astrocytoma	astro_st3	top5	0.95	2.56494935746154	3105	169	0.0544283413848631	necrosis_score	-1.82492	-1.82557	-1.85913	-1.83897	0.855204688090796	0.000651101594826731	-0.0201576	higher_in_SPP1_hotspots	0.855204688090796
Astrocytoma	astro_st3	top5	0.95	2.56494935746154	3105	169	0.0544283413848631	dist_to_necrosis	1.89400567407874	1.68522567662188	2	1.4142135623731	0.00453022234723027	0.208779997456861	0.585786437626905	higher_in_SPP1_hotspots	0.0067953335208454
Astrocytoma	astro_st3	top5	0.95	2.56494935746154	3105	169	0.0544283413848631	CD44_expr	0.928829270460149	1.0948749806775	1.09861228866811	1.09861228866811	0.000275749682535493	-0.166046	0	lower_in_SPP1_hotspots	0.000330899619042592
Astrocytoma	astro_st3	top5	0.95	2.56494935746154	3105	169	0.0544283413848631	ITGAV_expr	0.559601391728533	0.571157037238136	0.693147180559945	0.693147180559945	0.940419663963797	-0.0115556	0	lower_in_SPP1_hotspots	0.940419663963797
Astrocytoma	astro_st3	top5	0.95	2.56494935746154	3105	169	0.0544283413848631	ITGB1_expr	0.285648349554109	0.257534428971187	0	0	0.382884160384156	0.0281139205829221	0	higher_in_SPP1_hotspots	0.382884160384156
Astrocytoma	astro_st3	top5	0.95	2.56494935746154	3105	169	0.0544283413848631	ITGB3_expr	0	0	0	0	NA	0	0	no_difference	NA
Astrocytoma	astro_st3	top5	0.95	2.56494935746154	3105	169	0.0544283413848631	ITGA5_expr	0.0246087756411815	0.0271320877940241	0	0	0.874792095601547	-0.00252331	0	lower_in_SPP1_hotspots	0.874792095601547
Astrocytoma	astro_st3	top5	0.95	2.56494935746154	3105	169	0.0544283413848631	VIM_expr	2.40733523917227	2.63803703645694	2.39789527279837	2.70805020110221	1.50479061363867e-09	-0.230702	-0.310155	lower_in_SPP1_hotspots	1.50479061363867e-09
Astrocytoma	astro_st3	top5	0.95	2.56494935746154	3105	169	0.0544283413848631	CHI3L1_expr	0.485053119311197	0.808733980514629	0	0.693147180559945	2.45041447760299e-09	-0.323681	-0.693147	lower_in_SPP1_hotspots	3.67562171640448e-09
Astrocytoma	astro_st3	top5	0.95	2.56494935746154	3105	169	0.0544283413848631	FN1_expr	0.410159615874285	0.449009871989527	0	0	0.42307812363576	-0.0388503	0	lower_in_SPP1_hotspots	0.499936999963516
Astrocytoma	astro_st4	top5	0.95	2.77258872223978	2607	146	0.0560030686612965	MES_like	0.000957977484792625	0.00762187804236378	6.05566306722815e-05	0.000101775849869385	3.09403106995406e-17	-0.0066639	-4.12192e-05	lower_in_SPP1_hotspots	9.28209320986218e-17
Astrocytoma	astro_st4	top5	0.95	2.77258872223978	2607	146	0.0560030686612965	Myeloid_cells	0.0962260214320624	0.0634599561876882	0.091608007605913	0.0602815267726745	1.04076834598306e-13	0.0327660652443742	0.0313264808332385	higher_in_SPP1_hotspots	1.24892201517967e-13
Astrocytoma	astro_st4	top5	0.95	2.77258872223978	2607	146	0.0560030686612965	hypoxia1	-0.246021	-0.219476	-0.216746	-0.274943	0.0378490935092551	-0.0265451	0.0581969532424786	lower_in_SPP1_hotspots	0.0567736402638826
Astrocytoma	astro_st4	top5	0.95	2.77258872223978	2607	146	0.0560030686612965	ecm_score1	0.0996760801069766	0.184885764985196	0.0814219789292333	0.183475728346764	2.93524523943085e-21	-0.0852097	-0.102054	lower_in_SPP1_hotspots	5.8704904788617e-21
Astrocytoma	astro_st4	top5	0.95	2.77258872223978	2607	146	0.0560030686612965	angiogenesis1	-0.0410805	-0.0227425	-0.0524223	-0.0453166	0.00528591806897313	-0.0183381	-0.00710566	lower_in_SPP1_hotspots	0.00792887710345969
Astrocytoma	astro_st4	top5	0.95	2.77258872223978	2607	146	0.0560030686612965	necrosis_score	-1.59133	-1.44707	-1.61367	-1.45731	1.31335380288953e-09	-0.144254	-0.156358	lower_in_SPP1_hotspots	3.94006140866859e-09
Astrocytoma	astro_st4	top5	0.95	2.77258872223978	2607	146	0.0560030686612965	dist_to_necrosis	2.06071151422504	1.85434419074689	2	1.4142135623731	0.0690352309686574	0.206367323478147	0.585786437626905	higher_in_SPP1_hotspots	0.0828422771623888
Astrocytoma	astro_st4	top5	0.95	2.77258872223978	2607	146	0.0560030686612965	CD44_expr	0.281363929611031	0.430363441696355	0	0	0.000518887923677811	-0.149	0	lower_in_SPP1_hotspots	0.000518887923677811
Astrocytoma	astro_st4	top5	0.95	2.77258872223978	2607	146	0.0560030686612965	ITGAV_expr	0.399254511746113	0.442166328687552	0	0	0.391530563832607	-0.0429118	0	lower_in_SPP1_hotspots	0.469836676599129
Astrocytoma	astro_st4	top5	0.95	2.77258872223978	2607	146	0.0560030686612965	ITGB1_expr	0.282170662731965	0.385269989128225	0	0	0.0171844332599518	-0.103099	0	lower_in_SPP1_hotspots	0.0257766498899278
Astrocytoma	astro_st4	top5	0.95	2.77258872223978	2607	146	0.0560030686612965	ITGB3_expr	0	0.000281652653620458	0	0	0.808857693668928	-0.000281653	0	lower_in_SPP1_hotspots	0.808857693668928
Astrocytoma	astro_st4	top5	0.95	2.77258872223978	2607	146	0.0560030686612965	ITGA5_expr	0.0522234177134205	0.0250459094143422	0	0	0.0125784517982381	0.0271775082990784	0	higher_in_SPP1_hotspots	0.0209640863303969
Astrocytoma	astro_st4	top5	0.95	2.77258872223978	2607	146	0.0560030686612965	VIM_expr	2.47717411260558	2.92237919333659	2.52492800362477	2.99573227355399	1.0648613735628e-16	-0.445205	-0.470804	lower_in_SPP1_hotspots	2.1297227471256e-16
Astrocytoma	astro_st4	top5	0.95	2.77258872223978	2607	146	0.0560030686612965	CHI3L1_expr	0.142070543942872	0.225635169112353	0	0	0.022590169929357	-0.0835646	0	lower_in_SPP1_hotspots	0.022590169929357
Astrocytoma	astro_st4	top5	0.95	2.77258872223978	2607	146	0.0560030686612965	FN1_expr	0.286833160407043	0.382483676438582	0	0	0.0582081059571493	-0.0956505	0	lower_in_SPP1_hotspots	0.0873121589357239
GBM	gbm_st5	top5	0.95	3.17805383034795	4119	210	0.0509832483612527	MES_like	0.143896650604768	0.109878878671473	0.0677892094169593	0.0239379706989617	5.63880842142988e-05	0.0340177719332951	0.0438512387179975	higher_in_SPP1_hotspots	6.76657010571585e-05
GBM	gbm_st5	top5	0.95	3.17805383034795	4119	210	0.0509832483612527	Myeloid_cells	0.0579757887357388	0.00663700601891015	0.0547086934028958	7.12430949085907e-05	1.2036664377678e-104	0.0513387827168287	0.0546374503079872	higher_in_SPP1_hotspots	7.22199862660681e-104
GBM	gbm_st5	top5	0.95	3.17805383034795	4119	210	0.0509832483612527	hypoxia1	0.120024678844975	0.0434837679438882	0.131471765719558	0.0570611521356899	0.000352532051662536	0.076540910901087	0.0744106135838676	higher_in_SPP1_hotspots	0.000705064103325073
GBM	gbm_st5	top5	0.95	3.17805383034795	4119	210	0.0509832483612527	ecm_score1	0.199779780319142	0.0730295307638274	0.146551453687943	0.0678349868633663	6.01756895386418e-24	0.126750249555315	0.078716466824577	higher_in_SPP1_hotspots	1.80527068615925e-23
GBM	gbm_st5	top5	0.95	3.17805383034795	4119	210	0.0509832483612527	angiogenesis1	0.0458599251923965	0.0103936719550562	0.0279007905106163	0.00212195546155064	2.49770465621338e-06	0.0354662532373402	0.0257788350490656	higher_in_SPP1_hotspots	7.49311396864014e-06
GBM	gbm_st5	top5	0.95	3.17805383034795	4119	210	0.0509832483612527	necrosis_score	-2.19808	-2.04531	-2.22559	-2.04083	6.79013629063205e-08	-0.15276	-0.184763	lower_in_SPP1_hotspots	1.35802725812641e-07
GBM	gbm_st5	top5	0.95	3.17805383034795	4119	210	0.0509832483612527	dist_to_necrosis	1.30773105788223	1.60122889428443	1.4142135623731	1.4142135623731	2.25641308722071e-05	-0.293498	0	lower_in_SPP1_hotspots	6.76923926166214e-05
GBM	gbm_st5	top5	0.95	3.17805383034795	4119	210	0.0509832483612527	CD44_expr	0.421854130581992	0.204419052912764	0	0	2.11500763252469e-14	0.217435077669228	0	higher_in_SPP1_hotspots	6.34502289757407e-14
GBM	gbm_st5	top5	0.95	3.17805383034795	4119	210	0.0509832483612527	ITGAV_expr	0.333440689444346	0.237451384914489	0	0	0.000433007325132611	0.0959893045298569	0	higher_in_SPP1_hotspots	0.00129902197539783
GBM	gbm_st5	top5	0.95	3.17805383034795	4119	210	0.0509832483612527	ITGB1_expr	0.336062208991519	0.166465976172565	0	0	3.74676559236565e-13	0.169596232818954	0	higher_in_SPP1_hotspots	1.1240296777097e-12
GBM	gbm_st5	top5	0.95	3.17805383034795	4119	210	0.0509832483612527	ITGB3_expr	0	0	0	0	NA	0	0	no_difference	NA
GBM	gbm_st5	top5	0.95	3.17805383034795	4119	210	0.0509832483612527	ITGA5_expr	0.170827401677723	0.1216266573568	0	0	0.00529191682163414	0.0492007443209222	0	higher_in_SPP1_hotspots	0.0132297920540854
GBM	gbm_st5	top5	0.95	3.17805383034795	4119	210	0.0509832483612527	VIM_expr	2.43275159203037	1.86919195252522	2.48491	1.94591014905531	2.92440611994202e-33	0.563559639505152	0.538996500732687	higher_in_SPP1_hotspots	1.75464367196521e-32
GBM	gbm_st5	top5	0.95	3.17805383034795	4119	210	0.0509832483612527	CHI3L1_expr	1.20298724364915	0.58336193481177	1.09861228866811	0.693147180559945	5.536758624798e-30	0.619625308837377	0.405465108108164	higher_in_SPP1_hotspots	3.3220551748788e-29
GBM	gbm_st5	top5	0.95	3.17805383034795	4119	210	0.0509832483612527	FN1_expr	1.08073158844641	0.622493666126637	1.09861228866811	0.693147180559945	4.68549105097883e-15	0.458237922319771	0.405465108108164	higher_in_SPP1_hotspots	1.40564731529365e-14
GBM	gbm_st6	top5	0.95	4.17438726989564	3217	166	0.0516008703761268	MES_like	5.46040182549463e-05	0.00195435618783053	4.9870166436012e-05	7.12430949085786e-05	1.14072696774888e-14	-0.00189975	-2.13729e-05	lower_in_SPP1_hotspots	1.71109045162332e-14
GBM	gbm_st6	top5	0.95	4.17438726989564	3217	166	0.0516008703761268	Myeloid_cells	0.0663953769007516	0.0180640529298856	0.0651067105721441	0.0087847502885482	1.18461427975187e-82	0.048331323970866	0.0563219602835959	higher_in_SPP1_hotspots	3.55384283925561e-82
GBM	gbm_st6	top5	0.95	4.17438726989564	3217	166	0.0516008703761268	hypoxia1	-0.477808	-0.496003	-0.49751	-0.569285	0.0487893562534764	0.0181955464733622	0.0717750192423873	higher_in_SPP1_hotspots	0.0585472275041717
GBM	gbm_st6	top5	0.95	4.17438726989564	3217	166	0.0516008703761268	ecm_score1	0.284167053110817	0.0769587762794056	0.247520574077913	0.0526355675757644	3.85090143423796e-38	0.207208276831412	0.194885006502148	higher_in_SPP1_hotspots	2.31054086054278e-37
GBM	gbm_st6	top5	0.95	4.17438726989564	3217	166	0.0516008703761268	angiogenesis1	-0.00867089	-0.0937332	-0.0497161	-0.131208	1.35739660125152e-15	0.0850622767915245	0.0814917315459573	higher_in_SPP1_hotspots	8.14437960750915e-15
GBM	gbm_st6	top5	0.95	4.17438726989564	3217	166	0.0516008703761268	necrosis_score	-1.8732	-1.97116	-1.88225	-1.98532	1.62308580267492e-05	0.09795124877372	0.10307110236591	higher_in_SPP1_hotspots	2.43462870401238e-05
GBM	gbm_st6	top5	0.95	4.17438726989564	3217	166	0.0516008703761268	dist_to_necrosis	1.21467536915164	1.57638811060714	1.4142135623731	1.4142135623731	1.92539087463261e-06	-0.361713	0	lower_in_SPP1_hotspots	1.15523452477957e-05
GBM	gbm_st6	top5	0.95	4.17438726989564	3217	166	0.0516008703761268	CD44_expr	0.619358074263285	0.365517291216363	0.693147180559945	0	3.37197396225505e-11	0.253840783046922	0.693147180559945	higher_in_SPP1_hotspots	5.05796094338257e-11
GBM	gbm_st6	top5	0.95	4.17438726989564	3217	166	0.0516008703761268	ITGAV_expr	1.15688035792825	0.821356447125786	1.09861228866811	0.693147180559945	8.49929164239784e-14	0.335523910802464	0.405465108108164	higher_in_SPP1_hotspots	5.09957498543871e-13
GBM	gbm_st6	top5	0.95	4.17438726989564	3217	166	0.0516008703761268	ITGB1_expr	0.677750743547054	0.310181845864414	0.693147180559945	0	5.185884120664e-23	0.36756889768264	0.693147180559945	higher_in_SPP1_hotspots	3.1115304723984e-22
GBM	gbm_st6	top5	0.95	4.17438726989564	3217	166	0.0516008703761268	ITGB3_expr	0	0	0	0	NA	0	0	no_difference	NA
GBM	gbm_st6	top5	0.95	4.17438726989564	3217	166	0.0516008703761268	ITGA5_expr	0.265825192758455	0.118322744071396	0	0	7.96064987661009e-11	0.147502448687059	0	higher_in_SPP1_hotspots	3.98032493830505e-10
GBM	gbm_st6	top5	0.95	4.17438726989564	3217	166	0.0516008703761268	VIM_expr	2.53807706113917	1.82268357722559	2.56494935746154	1.94591014905531	1.07998865940208e-31	0.715393483913573	0.619039208406224	higher_in_SPP1_hotspots	3.23996597820625e-31
GBM	gbm_st6	top5	0.95	4.17438726989564	3217	166	0.0516008703761268	CHI3L1_expr	1.75004267121551	1.22010121501646	1.6094379124341	1.09861228866811	5.02052156139427e-19	0.529941456199055	0.510825623765991	higher_in_SPP1_hotspots	1.50615646841828e-18
GBM	gbm_st6	top5	0.95	4.17438726989564	3217	166	0.0516008703761268	FN1_expr	1.06267389272016	0.58328079618431	1.09861228866811	0	2.71237297751669e-15	0.479393096535853	1.09861228866811	higher_in_SPP1_hotspots	1.40564731529365e-14
Oligodendroglioma	oligo_st1	top5	0.95	2.89037175789616	965	50	0.0518134715025907	MES_like	0.440007061020494	0.0533669610255352	0.465211824545836	8.28530295800505e-05	3.89481522517107e-29	0.386640099994959	0.465128971516256	higher_in_SPP1_hotspots	2.33688913510264e-28
Oligodendroglioma	oligo_st1	top5	0.95	2.89037175789616	965	50	0.0518134715025907	Myeloid_cells	0.0458522134475994	0.00410499609838474	0.0372756304157159	7.12430949086808e-05	3.54897385540264e-21	0.0417472173492146	0.0372043873208072	higher_in_SPP1_hotspots	5.32346078310395e-21
Oligodendroglioma	oligo_st1	top5	0.95	2.89037175789616	965	50	0.0518134715025907	hypoxia1	0.142239931648198	-0.413044	0.140705213900119	-0.445686	3.9598108850212e-23	0.555283682749063	0.586391476671348	higher_in_SPP1_hotspots	2.37588653101272e-22
Oligodendroglioma	oligo_st1	top5	0.95	2.89037175789616	965	50	0.0518134715025907	ecm_score1	0.074903757061532	-0.00476465	0.0681381277293477	-0.0407201	4.49873535879467e-08	0.0796684072090943	0.108858221608221	higher_in_SPP1_hotspots	5.39848243055361e-08
Oligodendroglioma	oligo_st1	top5	0.95	2.89037175789616	965	50	0.0518134715025907	angiogenesis1	0.0576792039903429	-0.00283388	0.0216548380216456	-0.034369	0.00022467329799385	0.0605130824851231	0.056023881299871	higher_in_SPP1_hotspots	0.000449346595987701
Oligodendroglioma	oligo_st1	top5	0.95	2.89037175789616	965	50	0.0518134715025907	necrosis_score	-3.14743	-2.59202	-3.15737	-2.57254	5.6274370573443e-22	-0.555418	-0.584829	lower_in_SPP1_hotspots	3.37646223440658e-21
Oligodendroglioma	oligo_st1	top5	0.95	2.89037175789616	965	50	0.0518134715025907	dist_to_necrosis	1.37987205757298	1.5442644965141	1.4142135623731	1.4142135623731	0.172303302155576	-0.164392	0	lower_in_SPP1_hotspots	0.172303302155576
Oligodendroglioma	oligo_st1	top5	0.95	2.89037175789616	965	50	0.0518134715025907	CD44_expr	1.20656076267225	0.402897259738751	1.38629436111989	0	1.60396171156907e-17	0.803663502933496	1.38629436111989	higher_in_SPP1_hotspots	9.62377026941443e-17
Oligodendroglioma	oligo_st1	top5	0.95	2.89037175789616	965	50	0.0518134715025907	ITGAV_expr	0.376655138215498	0.280249408272512	0	0	0.144402800644356	0.096405729942986	0	higher_in_SPP1_hotspots	0.216604200966534
Oligodendroglioma	oligo_st1	top5	0.95	2.89037175789616	965	50	0.0518134715025907	ITGB1_expr	0.60659410842444	0.379151480521477	0.693147180559945	0	0.000507344133392345	0.227442627902963	0.693147180559945	higher_in_SPP1_hotspots	0.00101468826678469
Oligodendroglioma	oligo_st1	top5	0.95	2.89037175789616	965	50	0.0518134715025907	ITGB3_expr	0	0	0	0	NA	0	0	no_difference	NA
Oligodendroglioma	oligo_st1	top5	0.95	2.89037175789616	965	50	0.0518134715025907	ITGA5_expr	0.0912869638293567	0.0612466553257678	0	0	0.327421614750109	0.0300403085035889	0	higher_in_SPP1_hotspots	0.409277018437636
Oligodendroglioma	oligo_st1	top5	0.95	2.89037175789616	965	50	0.0518134715025907	VIM_expr	1.9198009177119	1.00226317032616	2.01267584536757	1.09861228866811	1.35434658406356e-14	0.917537747385744	0.914063556699465	higher_in_SPP1_hotspots	2.03151987609534e-14
Oligodendroglioma	oligo_st1	top5	0.95	2.89037175789616	965	50	0.0518134715025907	CHI3L1_expr	0.204546173432076	0.0513986625965008	0	0	6.69508257112185e-07	0.153147510835575	0	higher_in_SPP1_hotspots	8.03409908534622e-07
Oligodendroglioma	oligo_st1	top5	0.95	2.89037175789616	965	50	0.0518134715025907	FN1_expr	1.08916026184592	0.791348237019861	1.09861228866811	0.693147180559945	0.00213707582657258	0.297812024826057	0.405465108108164	higher_in_SPP1_hotspots	0.00427415165314515
Oligodendroglioma	oligo_st2	top5	0.95	1.09861228866811	3464	309	0.089203233256351	MES_like	0.00769417189736415	0.00580251846409909	7.12430949086043e-05	7.12430949086407e-05	0.2240342228105	0.00189165343326506	-3.64292e-17	higher_in_SPP1_hotspots	0.2240342228105
Oligodendroglioma	oligo_st2	top5	0.95	1.09861228866811	3464	309	0.089203233256351	Myeloid_cells	0.0230026526742287	0.00222267073241611	0.00164766167916122	7.12430949222713e-05	4.15138198772124e-33	0.0207799819418126	0.00157641858423895	higher_in_SPP1_hotspots	8.30276397544247e-33
Oligodendroglioma	oligo_st2	top5	0.95	1.09861228866811	3464	309	0.089203233256351	hypoxia1	-0.312321	-0.287435	-0.337849	-0.310871	3.5332079088368e-10	-0.024886	-0.0269778	lower_in_SPP1_hotspots	1.05996237265104e-09
Oligodendroglioma	oligo_st2	top5	0.95	1.09861228866811	3464	309	0.089203233256351	ecm_score1	-0.0592857	-0.0772221	-0.0606345	-0.0754141	7.91174865147578e-11	0.0179364152176199	0.0147795909015632	higher_in_SPP1_hotspots	1.18676229772137e-10
Oligodendroglioma	oligo_st2	top5	0.95	1.09861228866811	3464	309	0.089203233256351	angiogenesis1	-0.04698	-0.042537	-0.0560284	-0.0518392	0.0488837399384381	-0.00444305	-0.00418921	lower_in_SPP1_hotspots	0.0586604879261257
Oligodendroglioma	oligo_st2	top5	0.95	1.09861228866811	3464	309	0.089203233256351	necrosis_score	-1.67181	-1.70541	-1.70799	-1.73099	0.0331512784899952	0.0336012118260616	0.022997623828984	higher_in_SPP1_hotspots	0.0397815341879943
Oligodendroglioma	oligo_st2	top5	0.95	1.09861228866811	3464	309	0.089203233256351	dist_to_necrosis	1.3742870558942	1.58772488732093	1.4142135623731	1.4142135623731	7.62712703527685e-05	-0.213438	0	lower_in_SPP1_hotspots	0.000152542540705537
Oligodendroglioma	oligo_st2	top5	0.95	1.09861228866811	3464	309	0.089203233256351	CD44_expr	0.0981507343295864	0.0314211086698734	0	0	1.87820307441791e-12	0.066729625659713	0	higher_in_SPP1_hotspots	3.75640614883581e-12
Oligodendroglioma	oligo_st2	top5	0.95	1.09861228866811	3464	309	0.089203233256351	ITGAV_expr	0.13349201540455	0.102131899693063	0	0	0.0329495172158137	0.0313601157114866	0	higher_in_SPP1_hotspots	0.0658990344316273
Oligodendroglioma	oligo_st2	top5	0.95	1.09861228866811	3464	309	0.089203233256351	ITGB1_expr	0.080205176256837	0.0550738279818102	0	0	0.0594487836551141	0.0251313482750268	0	higher_in_SPP1_hotspots	0.0713385403861369
Oligodendroglioma	oligo_st2	top5	0.95	1.09861228866811	3464	309	0.089203233256351	ITGB3_expr	0	0	0	0	NA	0	0	no_difference	NA
Oligodendroglioma	oligo_st2	top5	0.95	1.09861228866811	3464	309	0.089203233256351	ITGA5_expr	0	0	0	0	NA	0	0	no_difference	NA
Oligodendroglioma	oligo_st2	top5	0.95	1.09861228866811	3464	309	0.089203233256351	VIM_expr	0.286208875661361	0.142167510314642	0	0	2.74949838855966e-11	0.144041365346719	0	higher_in_SPP1_hotspots	3.29939806627159e-11
Oligodendroglioma	oligo_st2	top5	0.95	1.09861228866811	3464	309	0.089203233256351	CHI3L1_expr	0.0443140601113382	0.00395456394614231	0	0	1.23625087394239e-16	0.0403594961651959	0	higher_in_SPP1_hotspots	2.47250174788478e-16
Oligodendroglioma	oligo_st2	top5	0.95	1.09861228866811	3464	309	0.089203233256351	FN1_expr	0.0818985359453954	0.0902473942145356	0	0	0.499936999963516	-0.00834886	0	lower_in_SPP1_hotspots	0.499936999963516
Astrocytoma	astro_st3	top10	0.9	2.30258509299405	3105	363	0.116908212560386	MES_like	0.017956539295894	0.0345381737120026	7.64392228903838e-05	0.00202032976441513	6.44310097941184e-25	-0.0165816	-0.00194389	lower_in_SPP1_hotspots	9.66465146911776e-25
Astrocytoma	astro_st3	top10	0.9	2.30258509299405	3105	363	0.116908212560386	Myeloid_cells	0.132785923318381	0.10771484453245	0.12686165301633	0.101281736019546	2.90743701281802e-10	0.025071078785931	0.0255799169967844	higher_in_SPP1_hotspots	3.48892441538162e-10
Astrocytoma	astro_st3	top10	0.9	2.30258509299405	3105	363	0.116908212560386	hypoxia1	-0.324267	-0.346283	-0.34367	-0.408956	0.026306114160564	0.0220164338861071	0.0652860645383186	higher_in_SPP1_hotspots	0.0315673369926768
Astrocytoma	astro_st3	top10	0.9	2.30258509299405	3105	363	0.116908212560386	ecm_score1	0.0946425068127627	0.122040446019026	0.084076671317989	0.10571273266737	2.94927009242932e-08	-0.0273979	-0.0216361	lower_in_SPP1_hotspots	3.53912411091519e-08
Astrocytoma	astro_st3	top10	0.9	2.30258509299405	3105	363	0.116908212560386	angiogenesis1	-0.0954271	-0.0840842	-0.108757	-0.102465	0.0361375619159914	-0.0113429	-0.00629198	lower_in_SPP1_hotspots	0.0361375619159914
Astrocytoma	astro_st3	top10	0.9	2.30258509299405	3105	363	0.116908212560386	necrosis_score	-1.82399	-1.82574	-1.84405	-1.84013	0.997589071430833	0.00174713669108106	-0.00391804	higher_in_SPP1_hotspots	0.997589071430833
Astrocytoma	astro_st3	top10	0.9	2.30258509299405	3105	363	0.116908212560386	dist_to_necrosis	1.82869093863167	1.67910092441934	1.4142135623731	1.4142135623731	0.00531780358903189	0.149590014212324	0	higher_in_SPP1_hotspots	0.00638136430683827
Astrocytoma	astro_st3	top10	0.9	2.30258509299405	3105	363	0.116908212560386	CD44_expr	0.967390932560197	1.10151793634484	1.09861228866811	1.09861228866811	4.55994747116999e-05	-0.134127	0	lower_in_SPP1_hotspots	5.47193696540399e-05
Astrocytoma	astro_st3	top10	0.9	2.30258509299405	3105	363	0.116908212560386	ITGAV_expr	0.545339156577855	0.573862721624919	0.693147180559945	0.693147180559945	0.440048437977759	-0.0285236	0	lower_in_SPP1_hotspots	0.440048437977759
Astrocytoma	astro_st3	top10	0.9	2.30258509299405	3105	363	0.116908212560386	ITGB1_expr	0.273682027304479	0.257129496215363	0	0	0.517993609020567	0.0165525310891163	0	higher_in_SPP1_hotspots	0.517993609020567
Astrocytoma	astro_st3	top10	0.9	2.30258509299405	3105	363	0.116908212560386	ITGB3_expr	0	0	0	0	NA	0	0	no_difference	NA
Astrocytoma	astro_st3	top10	0.9	2.30258509299405	3105	363	0.116908212560386	ITGA5_expr	0.021004460016968	0.0277877731073869	0	0	0.428631100000414	-0.00678331	0	lower_in_SPP1_hotspots	0.428631100000414
Astrocytoma	astro_st3	top10	0.9	2.30258509299405	3105	363	0.116908212560386	VIM_expr	2.46674359681084	2.64649470051618	2.48491	2.70805020110221	2.11023749011797e-11	-0.179751	-0.223144	lower_in_SPP1_hotspots	2.53228498814156e-11
Astrocytoma	astro_st3	top10	0.9	2.30258509299405	3105	363	0.116908212560386	CHI3L1_expr	0.60502817355795	0.815751902608682	0.693147180559945	0.693147180559945	1.19842021561284e-07	-0.210724	0	lower_in_SPP1_hotspots	1.43810425873541e-07
Astrocytoma	astro_st3	top10	0.9	2.30258509299405	3105	363	0.116908212560386	FN1_expr	0.392220589901215	0.454133437312131	0	0	0.0561596188841241	-0.0619128	0	lower_in_SPP1_hotspots	0.067391542660949
Astrocytoma	astro_st4	top10	0.9	2.48491	2607	272	0.10433448408132	MES_like	0.00159295752444765	0.0079075041235063	6.30049885969066e-05	0.000101775849869392	4.73605474942061e-25	-0.00631455	-3.87709e-05	lower_in_SPP1_hotspots	9.47210949884122e-25
Astrocytoma	astro_st4	top10	0.9	2.48491	2607	272	0.10433448408132	Myeloid_cells	0.0842204778639199	0.0630903560291201	0.0821722250865571	0.0602313384351593	9.04360259069678e-10	0.0211301218347997	0.0219408866513978	higher_in_SPP1_hotspots	9.04360259069678e-10
Astrocytoma	astro_st4	top10	0.9	2.48491	2607	272	0.10433448408132	hypoxia1	-0.245648	-0.218087	-0.250664	-0.274943	0.00891038451980463	-0.0275606	0.0242791382019401	lower_in_SPP1_hotspots	0.013365576779707
Astrocytoma	astro_st4	top10	0.9	2.48491	2607	272	0.10433448408132	ecm_score1	0.109483816682147	0.188341317852952	0.104091551012812	0.184744768822642	1.97961335672188e-31	-0.0788575	-0.0806532	lower_in_SPP1_hotspots	3.95922671344376e-31
Astrocytoma	astro_st4	top10	0.9	2.48491	2607	272	0.10433448408132	angiogenesis1	-0.0391721	-0.0219752	-0.0514005	-0.0448563	0.000459361143806381	-0.0171968	-0.00654412	lower_in_SPP1_hotspots	0.000551233372567657
Astrocytoma	astro_st4	top10	0.9	2.48491	2607	272	0.10433448408132	necrosis_score	-1.56536	-1.44231	-1.5818	-1.4513	1.20588779661763e-11	-0.123042	-0.130493	lower_in_SPP1_hotspots	2.41177559323526e-11
Astrocytoma	astro_st4	top10	0.9	2.48491	2607	272	0.10433448408132	dist_to_necrosis	2.13705146964259	1.83431560375254	2	1.4142135623731	0.00439053231491106	0.30273586589005	0.585786437626905	higher_in_SPP1_hotspots	0.00638136430683827
Astrocytoma	astro_st4	top10	0.9	2.48491	2607	272	0.10433448408132	CD44_expr	0.317538217074631	0.43418979387308	0	0	0.000376896552530957	-0.116652	0	lower_in_SPP1_hotspots	0.000376896552530957
Astrocytoma	astro_st4	top10	0.9	2.48491	2607	272	0.10433448408132	ITGAV_expr	0.37229443597816	0.447622444123742	0	0.693147180559945	0.0168266714123805	-0.075328	-0.693147	lower_in_SPP1_hotspots	0.0201920056948565
Astrocytoma	astro_st4	top10	0.9	2.48491	2607	272	0.10433448408132	ITGB1_expr	0.300132896382486	0.388740990230147	0	0	0.00685110971849895	-0.0886081	0	lower_in_SPP1_hotspots	0.0102766645777484
Astrocytoma	astro_st4	top10	0.9	2.48491	2607	272	0.10433448408132	ITGB3_expr	0	0.000296851040925032	0	0	0.73381968987443	-0.000296851	0	lower_in_SPP1_hotspots	0.73381968987443
Astrocytoma	astro_st4	top10	0.9	2.48491	2607	272	0.10433448408132	ITGA5_expr	0.0499090497748056	0.0238489681011171	0	0	0.00265412706165003	0.0260600816736885	0	higher_in_SPP1_hotspots	0.00331765882706253
Astrocytoma	astro_st4	top10	0.9	2.48491	2607	272	0.10433448408132	VIM_expr	2.52421307376791	2.94092362277382	2.63905732961526	2.99573227355399	3.08963184859428e-25	-0.416711	-0.356675	lower_in_SPP1_hotspots	6.17926369718855e-25
Astrocytoma	astro_st4	top10	0.9	2.48491	2607	272	0.10433448408132	CHI3L1_expr	0.175451924471905	0.226255900276147	0	0	0.078750524151191	-0.050804	0	lower_in_SPP1_hotspots	0.078750524151191
Astrocytoma	astro_st4	top10	0.9	2.48491	2607	272	0.10433448408132	FN1_expr	0.296002538556511	0.386576992996748	0	0	0.0151796022383153	-0.0905745	0	lower_in_SPP1_hotspots	0.0227694033574729
GBM	gbm_st5	top10	0.9	2.83321334405622	4119	454	0.110220927409565	MES_like	0.138010641343272	0.108343247526315	0.0653627639830938	0.0214743818663241	3.05359830750807e-07	0.0296673938169578	0.0438883821167697	higher_in_SPP1_hotspots	3.66431796900968e-07
GBM	gbm_st5	top10	0.9	2.83321334405622	4119	454	0.110220927409565	Myeloid_cells	0.0417748476553557	0.00522597307691501	0.0347172527722999	7.1243094908585e-05	4.95737531657629e-156	0.0365488745784407	0.0346460096773913	higher_in_SPP1_hotspots	2.97442518994577e-155
GBM	gbm_st5	top10	0.9	2.83321334405622	4119	454	0.110220927409565	hypoxia1	0.11700744703809	0.0387617600258693	0.123542212867314	0.0489298452725007	5.17436308900305e-07	0.0782456870122202	0.0746123675948135	higher_in_SPP1_hotspots	1.03487261780061e-06
GBM	gbm_st5	top10	0.9	2.83321334405622	4119	454	0.110220927409565	ecm_score1	0.162068042143185	0.0692625643901269	0.119993249664025	0.0659599421740947	1.21416520333634e-31	0.0928054777530583	0.05403330748993	higher_in_SPP1_hotspots	3.64249561000901e-31
GBM	gbm_st5	top10	0.9	2.83321334405622	4119	454	0.110220927409565	angiogenesis1	0.0354772919446298	0.00931862412547232	0.0261993307905362	0.00109047563012275	5.18112904394702e-07	0.0261586678191575	0.0251088551604135	higher_in_SPP1_hotspots	1.0362258087894e-06
GBM	gbm_st5	top10	0.9	2.83321334405622	4119	454	0.110220927409565	necrosis_score	-2.21644	-2.03287	-2.22461	-2.02458	1.24691092761776e-19	-0.183574	-0.200024	lower_in_SPP1_hotspots	3.74073278285329e-19
GBM	gbm_st5	top10	0.9	2.83321334405622	4119	454	0.110220927409565	dist_to_necrosis	1.43059367862622	1.60554917866761	1.4142135623731	1.4142135623731	4.22237841269955e-05	-0.174956	0	lower_in_SPP1_hotspots	8.4447568253991e-05
GBM	gbm_st5	top10	0.9	2.83321334405622	4119	454	0.110220927409565	CD44_expr	0.402627544406174	0.192324840408679	0	0	1.88837400970677e-26	0.210302703997495	0	higher_in_SPP1_hotspots	3.77674801941353e-26
GBM	gbm_st5	top10	0.9	2.83321334405622	4119	454	0.110220927409565	ITGAV_expr	0.335432098558131	0.230814143429374	0	0	1.9780061230136e-08	0.104617955128757	0	higher_in_SPP1_hotspots	5.93401836904079e-08
GBM	gbm_st5	top10	0.9	2.83321334405622	4119	454	0.110220927409565	ITGB1_expr	0.298957492372828	0.159771313290454	0	0	1.59613214461984e-16	0.139186179082375	0	higher_in_SPP1_hotspots	4.78839643385951e-16
GBM	gbm_st5	top10	0.9	2.83321334405622	4119	454	0.110220927409565	ITGB3_expr	0	0	0	0	NA	0	0	no_difference	NA
GBM	gbm_st5	top10	0.9	2.83321334405622	4119	454	0.110220927409565	ITGA5_expr	0.170365486043264	0.118408302127261	0	0	8.68036981344356e-05	0.0519571839160027	0	higher_in_SPP1_hotspots	0.000217009245336089
GBM	gbm_st5	top10	0.9	2.83321334405622	4119	454	0.110220927409565	VIM_expr	2.32275035571635	1.84529891275641	2.35024018289621	1.94591014905531	1.40186182676239e-45	0.477451442959942	0.404330033840895	higher_in_SPP1_hotspots	4.20558548028717e-45
GBM	gbm_st5	top10	0.9	2.83321334405622	4119	454	0.110220927409565	CHI3L1_expr	1.04118	0.562154247033236	1.09861228866811	0.693147180559945	2.69416324739961e-38	0.479021543646766	0.405465108108164	higher_in_SPP1_hotspots	1.61649794843976e-37
GBM	gbm_st5	top10	0.9	2.83321334405622	4119	454	0.110220927409565	FN1_expr	0.922999144727144	0.611525174012728	0.693147180559945	0.693147180559945	4.20063117467188e-16	0.311473970714416	0	higher_in_SPP1_hotspots	1.26018935240156e-15
GBM	gbm_st6	top10	0.9	3.95124371858143	3217	330	0.102580043518806	MES_like	5.52111436529617e-05	0.00206220482116238	4.98701664360143e-05	7.12430949085798e-05	2.69038422969284e-26	-0.00200699	-2.13729e-05	lower_in_SPP1_hotspots	8.07115268907851e-26
GBM	gbm_st6	top10	0.9	3.95124371858143	3217	330	0.102580043518806	Myeloid_cells	0.0605601583398931	0.0159855233122414	0.05919844579037	0.00678458161179073	7.29242035624777e-151	0.0445746350276517	0.0524138641785793	higher_in_SPP1_hotspots	2.18772610687433e-150
GBM	gbm_st6	top10	0.9	3.95124371858143	3217	330	0.102580043518806	hypoxia1	-0.473626	-0.497515	-0.497662	-0.582292	0.0386530003848497	0.0238884179881875	0.0846294419554657	higher_in_SPP1_hotspots	0.0386530003848497
GBM	gbm_st6	top10	0.9	3.95124371858143	3217	330	0.102580043518806	ecm_score1	0.281394550016581	0.0655049379076516	0.245839812797441	0.0365103593722456	8.01813079017691e-79	0.21588961210893	0.209329453425195	higher_in_SPP1_hotspots	4.81087847410615e-78
GBM	gbm_st6	top10	0.9	3.95124371858143	3217	330	0.102580043518806	angiogenesis1	-0.0207148	-0.0971886	-0.0562636	-0.133817	7.40835303764072e-27	0.0764737676096423	0.077553407214178	higher_in_SPP1_hotspots	4.44501182258443e-26
GBM	gbm_st6	top10	0.9	3.95124371858143	3217	330	0.102580043518806	necrosis_score	-1.88795	-1.97504	-1.89903	-1.98683	3.07983477751682e-07	0.087087429374926	0.0877976904441753	higher_in_SPP1_hotspots	4.61975216627522e-07
GBM	gbm_st6	top10	0.9	3.95124371858143	3217	330	0.102580043518806	dist_to_necrosis	1.25987122403813	1.59176956453376	1.4142135623731	1.4142135623731	1.94478044099803e-09	-0.331898	0	lower_in_SPP1_hotspots	5.8343413229941e-09
GBM	gbm_st6	top10	0.9	3.95124371858143	3217	330	0.102580043518806	CD44_expr	0.670026022604932	0.345305891364462	0.693147180559945	0	2.24247037259927e-29	0.32472013124047	0.693147180559945	higher_in_SPP1_hotspots	6.72741111779781e-29
GBM	gbm_st6	top10	0.9	3.95124371858143	3217	330	0.102580043518806	ITGAV_expr	1.17982697793208	0.799673625521052	1.09861228866811	0.693147180559945	1.43872019222168e-31	0.380153352411029	0.405465108108164	higher_in_SPP1_hotspots	8.63232115333009e-31
GBM	gbm_st6	top10	0.9	3.95124371858143	3217	330	0.102580043518806	ITGB1_expr	0.590364151722543	0.299290358535746	0.693147180559945	0	4.10781258589704e-28	0.291073793186796	0.693147180559945	higher_in_SPP1_hotspots	2.46468755153822e-27
GBM	gbm_st6	top10	0.9	3.95124371858143	3217	330	0.102580043518806	ITGB3_expr	0	0	0	0	NA	0	0	no_difference	NA
GBM	gbm_st6	top10	0.9	3.95124371858143	3217	330	0.102580043518806	ITGA5_expr	0.248212966227605	0.111956839385045	0	0	3.48756300542832e-17	0.13625612684256	0	higher_in_SPP1_hotspots	1.74378150271416e-16
GBM	gbm_st6	top10	0.9	3.95124371858143	3217	330	0.102580043518806	VIM_expr	2.55074284672976	1.78059689880276	2.56494935746154	1.79175946922805	2.09472553775131e-69	0.770145947926998	0.773189888233482	higher_in_SPP1_hotspots	1.25683532265079e-68
GBM	gbm_st6	top10	0.9	3.95124371858143	3217	330	0.102580043518806	CHI3L1_expr	1.75257825555311	1.18970733152215	1.6094379124341	1.09861228866811	7.32497402541387e-36	0.562870924030953	0.510825623765991	higher_in_SPP1_hotspots	2.19749220762416e-35
GBM	gbm_st6	top10	0.9	3.95124371858143	3217	330	0.102580043518806	FN1_expr	1.05409093435463	0.557029292349446	1.09861228866811	0	4.3778625998104e-30	0.497061642005188	1.09861228866811	higher_in_SPP1_hotspots	2.62671755988624e-29
Oligodendroglioma	oligo_st1	top10	0.9	2.39789527279837	965	108	0.111917098445596	MES_like	0.32792864351275	0.0413241877363039	0.383882935252039	7.1243094908611e-05	5.30961120166173e-44	0.286604455776446	0.38381169215713	higher_in_SPP1_hotspots	3.18576672099704e-43
Oligodendroglioma	oligo_st1	top10	0.9	2.39789527279837	965	108	0.111917098445596	Myeloid_cells	0.0267783716370255	0.00368333484901196	0.0118285592633879	7.12430949086092e-05	7.96167895765691e-23	0.0230950367880135	0.0117573161684793	higher_in_SPP1_hotspots	1.19425184364854e-22
Oligodendroglioma	oligo_st1	top10	0.9	2.39789527279837	965	108	0.111917098445596	hypoxia1	-0.00991431	-0.43145	0.0105507028696671	-0.458477	1.07845479512556e-28	0.421535264759346	0.469027246670073	higher_in_SPP1_hotspots	6.47072877075334e-28
Oligodendroglioma	oligo_st1	top10	0.9	2.39789527279837	965	108	0.111917098445596	ecm_score1	0.0550105871220028	-0.00764949	0.0516291857451979	-0.0449908	1.12571766700852e-11	0.0626600742178247	0.0966200294811274	higher_in_SPP1_hotspots	1.68857650051279e-11
Oligodendroglioma	oligo_st1	top10	0.9	2.39789527279837	965	108	0.111917098445596	angiogenesis1	0.0691255828151704	-0.00837176	0.0371421129395535	-0.0420236	9.03393295168754e-10	0.0774973466042547	0.0791657313823584	higher_in_SPP1_hotspots	2.71017988550626e-09
Oligodendroglioma	oligo_st1	top10	0.9	2.39789527279837	965	108	0.111917098445596	necrosis_score	-3.04847	-2.5669	-3.10389	-2.55508	7.07772320761518e-35	-0.481568	-0.548811	lower_in_SPP1_hotspots	4.24663392456911e-34
Oligodendroglioma	oligo_st1	top10	0.9	2.39789527279837	965	108	0.111917098445596	dist_to_necrosis	1.48054721408822	1.54270305492126	1.4142135623731	1.4142135623731	0.352917011892112	-0.0621558	0	lower_in_SPP1_hotspots	0.352917011892112
Oligodendroglioma	oligo_st1	top10	0.9	2.39789527279837	965	108	0.111917098445596	CD44_expr	1.13025411357312	0.358123204817588	1.09861228866811	0	1.46533237045526e-34	0.77213090875553	1.09861228866811	higher_in_SPP1_hotspots	8.79199422273158e-34
Oligodendroglioma	oligo_st1	top10	0.9	2.39789527279837	965	108	0.111917098445596	ITGAV_expr	0.399616437637874	0.270831260461182	0	0	0.0055963902025527	0.128785177176692	0	higher_in_SPP1_hotspots	0.00839458530382904
Oligodendroglioma	oligo_st1	top10	0.9	2.39789527279837	965	108	0.111917098445596	ITGB1_expr	0.573406686739884	0.367940942742667	0.693147180559945	0	1.01182386808649e-05	0.205465743997217	0.693147180559945	higher_in_SPP1_hotspots	2.02364773617299e-05
Oligodendroglioma	oligo_st1	top10	0.9	2.39789527279837	965	108	0.111917098445596	ITGB3_expr	0	0	0	0	NA	0	0	no_difference	NA
Oligodendroglioma	oligo_st1	top10	0.9	2.39789527279837	965	108	0.111917098445596	ITGA5_expr	0.133205479212625	0.0539309755654398	0	0	0.000199392486038549	0.0792745036471847	0	higher_in_SPP1_hotspots	0.000332320810064249
Oligodendroglioma	oligo_st1	top10	0.9	2.39789527279837	965	108	0.111917098445596	VIM_expr	1.7703788940924	0.958996413269603	1.79175946922805	0.693147180559945	1.35897899310956e-23	0.811382480822801	1.09861228866811	higher_in_SPP1_hotspots	2.03846848966433e-23
Oligodendroglioma	oligo_st1	top10	0.9	2.39789527279837	965	108	0.111917098445596	CHI3L1_expr	0.187821465800113	0.043141618017491	0	0	1.13601917903992e-09	0.144679847782622	0	higher_in_SPP1_hotspots	1.70402876855988e-09
Oligodendroglioma	oligo_st1	top10	0.9	2.39789527279837	965	108	0.111917098445596	FN1_expr	1.12686828402351	0.766440927994083	1.09861228866811	0.693147180559945	8.66071004742009e-08	0.360427356029431	0.405465108108164	higher_in_SPP1_hotspots	1.73214200948402e-07
Oligodendroglioma	oligo_st2	top10	0.9	0.693147180559945	3464	751	0.216801385681293	MES_like	0.00689606702565286	0.00571525931966563	7.12430949086591e-05	7.12430949086304e-05	0.0960673346289691	0.00118080770598724	2.86500424079295e-17	higher_in_SPP1_hotspots	0.0960673346289691
Oligodendroglioma	oligo_st2	top10	0.9	0.693147180559945	3464	751	0.216801385681293	Myeloid_cells	0.0136387073743584	0.00142929472870119	0.000101775849869403	7.12430949141736e-05	1.4810877153839e-39	0.0122094126456572	3.05327549552294e-05	higher_in_SPP1_hotspots	2.9621754307678e-39
Oligodendroglioma	oligo_st2	top10	0.9	0.693147180559945	3464	751	0.216801385681293	hypoxia1	-0.302474	-0.286107	-0.336614	-0.308222	7.13831417030996e-19	-0.0163672	-0.0283922	lower_in_SPP1_hotspots	2.14149425109299e-18
Oligodendroglioma	oligo_st2	top10	0.9	0.693147180559945	3464	751	0.216801385681293	ecm_score1	-0.0692726	-0.0773797	-0.0693944	-0.0751763	1.23136293461993e-05	0.0081070992037803	0.0057819051595162	higher_in_SPP1_hotspots	1.23136293461993e-05
Oligodendroglioma	oligo_st2	top10	0.9	0.693147180559945	3464	751	0.216801385681293	angiogenesis1	-0.0487928	-0.0413113	-0.0585505	-0.0505816	1.21829360047814e-06	-0.00748149	-0.0079689	lower_in_SPP1_hotspots	1.82744040071721e-06
Oligodendroglioma	oligo_st2	top10	0.9	0.693147180559945	3464	751	0.216801385681293	necrosis_score	-1.67924	-1.70883	-1.70799	-1.74105	0.00848025072500417	0.029584906860409	0.0330596076620879	higher_in_SPP1_hotspots	0.010176300870005
Oligodendroglioma	oligo_st2	top10	0.9	0.693147180559945	3464	751	0.216801385681293	dist_to_necrosis	1.36931874686644	1.62387332874019	1.4142135623731	1.4142135623731	1.659511513074e-10	-0.254555	0	lower_in_SPP1_hotspots	9.95706907844401e-10
Oligodendroglioma	oligo_st2	top10	0.9	0.693147180559945	3464	751	0.216801385681293	CD44_expr	0.0833111801871756	0.0246573823961385	0	0	3.86526610506474e-18	0.0586537977910371	0	higher_in_SPP1_hotspots	5.79789915759711e-18
Oligodendroglioma	oligo_st2	top10	0.9	0.693147180559945	3464	751	0.216801385681293	ITGAV_expr	0.142834943360021	0.0944364665787853	0	0	2.40322466673466e-06	0.0483984767812359	0	higher_in_SPP1_hotspots	4.80644933346932e-06
Oligodendroglioma	oligo_st2	top10	0.9	0.693147180559945	3464	751	0.216801385681293	ITGB1_expr	0.0691530260197828	0.0540388515315582	0	0	0.0839814579504061	0.0151141744882246	0	higher_in_SPP1_hotspots	0.100777749540487
Oligodendroglioma	oligo_st2	top10	0.9	0.693147180559945	3464	751	0.216801385681293	ITGB3_expr	0	0	0	0	NA	0	0	no_difference	NA
Oligodendroglioma	oligo_st2	top10	0.9	0.693147180559945	3464	751	0.216801385681293	ITGA5_expr	0	0	0	0	NA	0	0	no_difference	NA
Oligodendroglioma	oligo_st2	top10	0.9	0.693147180559945	3464	751	0.216801385681293	VIM_expr	0.225680126787104	0.135455680945426	0	0	7.29809917535684e-10	0.0902244458416779	0	higher_in_SPP1_hotspots	7.29809917535684e-10
Oligodendroglioma	oligo_st2	top10	0.9	0.693147180559945	3464	751	0.216801385681293	CHI3L1_expr	0.0256168069492451	0.00255491035960171	0	0	6.91111209082346e-13	0.0230618965896434	0	higher_in_SPP1_hotspots	1.38222241816469e-12
Oligodendroglioma	oligo_st2	top10	0.9	0.693147180559945	3464	751	0.216801385681293	FN1_expr	0.093080736663484	0.0885121795502066	0	0	0.473520683722587	0.00456855711327737	0	higher_in_SPP1_hotspots	0.473520683722587

## Sheet: Supplementary Table S4
k	panel	sample	threshold_name	threshold_quantile	spp1_threshold	variable	n_spots	n_hotspots	local_mean_hotspot	local_mean_other	local_median_hotspot	local_median_other	local_mean_difference	local_median_difference	hotspot_wilcox_p	neighbor_spearman_rho	neighbor_spearman_p	hotspot_wilcox_q	neighbor_spearman_q
4	Astrocytoma	astro_st3	top5	0.95	2.56494935746154	MES_like	3105	169	0.0230766884234515	0.0331733875315447	0.011909083147204	0.0261001788969716	-0.0100967	-0.0141911	3.18023083648554e-07	-0.267913	3.4543158074933e-52	3.81627700378264e-07	5.18147371123996e-52
4	Astrocytoma	astro_st3	top5	0.95	2.56494935746154	Myeloid_cells	3105	169	0.118067056858184	0.110313718067453	0.115190222578066	0.108724350333092	0.00775333879073048	0.00646587224497318	0.0159301052539488	0.14633574634672	2.50457276002038e-16	0.0191161263047385	3.00548731202446e-16
4	Astrocytoma	astro_st3	top5	0.95	2.56494935746154	hypoxia1	3105	169	-0.328267	-0.344141	-0.338291	-0.354601	0.015873405367094	0.0163094098186709	0.0438749785634693	0.130695702114724	2.64882834309469e-13	0.0658124678452039	3.17859401171362e-13
4	Astrocytoma	astro_st3	top5	0.95	2.56494935746154	ecm_score1	3105	169	0.106029065053916	0.119519706927881	0.0985565068864453	0.108539592143722	-0.0134906	-0.00998309	0.00329475498881973	-0.232697	1.890527632769e-39	0.00329475498881973	2.2686331593228e-39
4	Astrocytoma	astro_st3	top5	0.95	2.56494935746154	angiogenesis1	3105	169	-0.0926186	-0.0850749	-0.0976017	-0.0932058	-0.00754368	-0.00439591	0.0673985119126174	-0.0500224	0.00530351995915491	0.0808782142951409	0.00530351995915491
4	Astrocytoma	astro_st3	top5	0.95	2.56494935746154	CD44_expr	3105	169	0.981828736654553	1.09117751931539	0.967800252726973	1.09550665866847	-0.109349	-0.127706	1.31983668770494e-05	-0.130516	2.8565512320321e-13	1.31983668770494e-05	2.8565512320321e-13
4	Astrocytoma	astro_st3	top5	0.95	2.56494935746154	ITGAV_expr	3105	169	0.529288906927109	0.570091799818824	0.519860385419959	0.549306144334055	-0.0408029	-0.0294458	0.0786323128571702	-0.0695196	0.0001057799226952	0.0786323128571702	0.00012693590723424
4	Astrocytoma	astro_st3	top5	0.95	2.56494935746154	ITGB1_expr	3105	169	0.249671271590846	0.258992928782687	0.173286795139986	0.173286795139986	-0.00932166	0	0.466905689661795	-0.0187343	0.296673171332456	0.466905689661795	0.296673171332456
4	Astrocytoma	astro_st3	top10	0.9	2.30258509299405	MES_like	3105	363	0.0256118325993373	0.033552126514449	0.0162641105398523	0.0264483385535843	-0.00794029	-0.0101842	6.8658187452814e-08	-0.267913	3.4543158074933e-52	6.8658187452814e-08	5.18147371123996e-52
4	Astrocytoma	astro_st3	top10	0.9	2.30258509299405	Myeloid_cells	3105	363	0.112248106122664	0.110535501944766	0.110397929266325	0.108847679761147	0.00171260417789787	0.00155024950517825	0.503356250039785	0.14633574634672	2.50457276002038e-16	0.503356250039785	3.00548731202446e-16
4	Astrocytoma	astro_st3	top10	0.9	2.30258509299405	hypoxia1	3105	363	-0.326646	-0.345479	-0.341848	-0.354921	0.0188327126361432	0.0130722579345797	0.00277696582479509	0.130695702114724	2.64882834309469e-13	0.00333235898975411	3.17859401171362e-13
4	Astrocytoma	astro_st3	top10	0.9	2.30258509299405	ecm_score1	3105	363	0.108302125083851	0.120173267734841	0.0991685683586967	0.109233408225096	-0.0118711	-0.0100648	0.000296200047728248	-0.232697	1.890527632769e-39	0.000296200047728248	2.2686331593228e-39
4	Astrocytoma	astro_st3	top10	0.9	2.30258509299405	angiogenesis1	3105	363	-0.0893708	-0.0849711	-0.0941377	-0.0932605	-0.0043997	-0.000877274	0.311506082132668	-0.0500224	0.00530351995915491	0.311506082132668	0.00530351995915491
4	Astrocytoma	astro_st3	top10	0.9	2.30258509299405	CD44_expr	3105	363	1.02983204469056	1.09255916155431	1.02358614055553	1.09550665866847	-0.0627271	-0.0719205	0.00036356214381688	-0.130516	2.8565512320321e-13	0.00036356214381688	2.8565512320321e-13
4	Astrocytoma	astro_st3	top10	0.9	2.30258509299405	ITGAV_expr	3105	363	0.537304739379338	0.571917479629486	0.519860385419959	0.549306144334055	-0.0346127	-0.0294458	0.0271472197479104	-0.0695196	0.0001057799226952	0.0271472197479104	0.00012693590723424
4	Astrocytoma	astro_st3	top10	0.9	2.30258509299405	ITGB1_expr	3105	363	0.245159474508865	0.260249742727245	0.173286795139986	0.173286795139986	-0.0150903	0	0.172879261187517	-0.0187343	0.296673171332456	0.172879261187517	0.296673171332456
4	Astrocytoma	astro_st4	top5	0.95	2.77258872223978	MES_like	2607	146	0.00257067359404846	0.00739278819953877	6.81898194124947e-05	0.00010177584986939	-0.00482211	-3.3586e-05	1.11084878985255e-16	-0.357947	1.2018105480524e-79	2.22169757970509e-16	2.40362109610481e-79
4	Astrocytoma	astro_st4	top5	0.95	2.77258872223978	Myeloid_cells	2607	146	0.0630018770690585	0.0655432381158365	0.0629559244736613	0.0660102995977045	-0.00254136	-0.00305438	0.307081235603034	-0.140363	6.06634129421094e-13	0.307081235603034	6.06634129421094e-13
4	Astrocytoma	astro_st4	top5	0.95	2.77258872223978	hypoxia1	2607	146	-0.225274	-0.219494	-0.233814	-0.226263	-0.00577956	-0.0075508	0.705246778004666	-0.139383	8.79053977471248e-13	0.705246778004666	8.79053977471248e-13
4	Astrocytoma	astro_st4	top5	0.95	2.77258872223978	ecm_score1	2607	146	0.120952960240404	0.183673423361787	0.118137600162613	0.186931082610191	-0.0627205	-0.0687935	5.63573863985917e-20	-0.46042	5.82833159786192e-137	8.45360795978876e-20	1.16566631957238e-136
4	Astrocytoma	astro_st4	top5	0.95	2.77258872223978	angiogenesis1	2607	146	-0.0329803	-0.0231064	-0.0426599	-0.0291234	-0.00987386	-0.0135365	0.00131675624641043	-0.225387	2.22281673831967e-31	0.00197513436961564	3.33422510747951e-31
4	Astrocytoma	astro_st4	top5	0.95	2.77258872223978	CD44_expr	2607	146	0.318541728689888	0.430025055268399	0.346573590279973	0.447939867307014	-0.111483	-0.101366	5.56893212967112e-06	-0.241424	6.89158779745341e-36	6.68271855560534e-06	8.26990535694409e-36
4	Astrocytoma	astro_st4	top5	0.95	2.77258872223978	ITGAV_expr	2607	146	0.389177498872705	0.445946808328079	0.346573590279973	0.447939867307014	-0.0567693	-0.101366	0.00895818627179704	-0.158979	3.20494743433534e-16	0.0134372794076956	4.80742115150302e-16
4	Astrocytoma	astro_st4	top5	0.95	2.77258872223978	ITGB1_expr	2607	146	0.320242502273809	0.382337919534931	0.3106133312235	0.346573590279973	-0.0620954	-0.0359603	0.0048406785364466	-0.198402	1.49851873935916e-24	0.00580881424373592	2.99703747871831e-24
4	Astrocytoma	astro_st4	top10	0.9	2.48491	MES_like	2607	272	0.0028702699225561	0.0076180970813108	7.25769159427902e-05	0.000101775849869404	-0.00474783	-2.91989e-05	3.13424010828371e-23	-0.357947	1.2018105480524e-79	6.26848021656741e-23	2.40362109610481e-79
4	Astrocytoma	astro_st4	top10	0.9	2.48491	Myeloid_cells	2607	272	0.0625605506622213	0.0657317829871657	0.0625657551239834	0.0664224353384714	-0.00317123	-0.00385668	0.0355386090155366	-0.140363	6.06634129421094e-13	0.0426463308186439	6.06634129421094e-13
4	Astrocytoma	astro_st4	top10	0.9	2.48491	hypoxia1	2607	272	-0.221844	-0.219582	-0.226019	-0.226796	-0.00226184	0.0007764830836412	0.947101107195911	-0.139383	8.79053977471248e-13	0.947101107195911	8.79053977471248e-13
4	Astrocytoma	astro_st4	top10	0.9	2.48491	ecm_score1	2607	272	0.127889717460759	0.186249860359371	0.130173599106023	0.188226118549836	-0.0583601	-0.0580525	3.2567567465685e-29	-0.46042	5.82833159786192e-137	6.513513493137e-29	1.16566631957238e-136
4	Astrocytoma	astro_st4	top10	0.9	2.48491	angiogenesis1	2607	272	-0.0328718	-0.0225863	-0.0426599	-0.0286542	-0.0102856	-0.0140057	2.31196815092074e-05	-0.225387	2.22281673831967e-31	2.77436178110489e-05	3.33422510747951e-31
4	Astrocytoma	astro_st4	top10	0.9	2.48491	CD44_expr	2607	272	0.330773274784504	0.434616026836347	0.346573590279973	0.447939867307014	-0.103843	-0.101366	1.10497277506644e-08	-0.241424	6.89158779745341e-36	1.32596733007973e-08	8.26990535694409e-36
4	Astrocytoma	astro_st4	top10	0.9	2.48491	ITGAV_expr	2607	272	0.404135843255644	0.447267691976567	0.346573590279973	0.447939867307014	-0.0431318	-0.101366	0.0088066632855699	-0.158979	3.20494743433534e-16	0.0105679959426839	4.80742115150302e-16
4	Astrocytoma	astro_st4	top10	0.9	2.48491	ITGB1_expr	2607	272	0.321760529739492	0.385511846346167	0.346573590279973	0.346573590279973	-0.0637513	0	0.000226635538577113	-0.198402	1.49851873935916e-24	0.000271962646292536	2.99703747871831e-24
4	GBM	gbm_st5	top5	0.95	3.17805383034795	MES_like	4119	210	0.150509658376102	0.10970888148193	0.0956817164085879	0.053755753222709	0.0408007768941722	0.0419259631858789	3.90175291563885e-05	0.229529742768685	2.22175141057371e-50	3.90175291563885e-05	2.66610169268845e-50
4	GBM	gbm_st5	top5	0.95	3.17805383034795	Myeloid_cells	4119	210	0.03765727611552	0.00765603509488125	0.0314040022828951	0.00322594399698883	0.0300012410206387	0.0281780582859062	5.79575911531787e-77	0.609490188805164	0	3.47745546919072e-76	0
4	GBM	gbm_st5	top5	0.95	3.17805383034795	hypoxia1	4119	210	0.13868749299002	0.0423339341471906	0.137583848017375	0.0494319041869418	0.0963535588428297	0.0881519438304329	3.66741210554612e-06	0.399921160478866	4.87667603290548e-158	1.10022363166384e-05	2.92600561974329e-157
4	GBM	gbm_st5	top5	0.95	3.17805383034795	ecm_score1	4119	210	0.2044632885383	0.0728118700253744	0.13689530389419	0.0763248334882113	0.131651418512925	0.060570470405979	2.77213520194565e-35	0.499322339710933	1.03846338037972e-258	8.31640560583694e-35	3.11539014113915e-258
4	GBM	gbm_st5	top5	0.95	3.17805383034795	angiogenesis1	4119	210	0.0445788752486602	0.0103134506626814	0.042109722788757	0.0123239993025479	0.0342654245859787	0.0297857234862091	5.28946970296123e-11	0.332839990055229	4.02306529341475e-107	1.58684091088837e-10	1.20691958802442e-106
4	GBM	gbm_st5	top5	0.95	3.17805383034795	CD44_expr	4119	210	0.451728666391637	0.206909161741283	0.447939867307014	0.173286795139986	0.244819504650353	0.274653072167027	8.10454106455934e-33	0.460742082068722	1.28400625675162e-215	4.8627246387356e-32	3.85201877025485e-215
4	GBM	gbm_st5	top5	0.95	3.17805383034795	ITGAV_expr	4119	210	0.351160445228549	0.240534233564706	0.346573590279973	0.173286795139986	0.110626211663843	0.173286795139986	1.33096519436768e-11	0.239569904269973	7.45487213304953e-55	3.99289558310304e-11	2.23646163991486e-54
4	GBM	gbm_st5	top5	0.95	3.17805383034795	ITGB1_expr	4119	210	0.33689821359103	0.166226249414911	0.346573590279973	0.173286795139986	0.170671964176119	0.173286795139986	2.08789101949088e-24	0.259134598524527	3.44000381141615e-64	6.26367305847263e-24	1.03200114342485e-63
4	GBM	gbm_st5	top10	0.9	2.83321334405622	MES_like	4119	454	0.148342777143489	0.107260961841392	0.0974744735467533	0.0517093904711772	0.0410818153020974	0.0457650830755761	7.73159472816923e-09	0.229529742768685	2.22175141057371e-50	9.27791367380308e-09	2.66610169268845e-50
4	GBM	gbm_st5	top10	0.9	2.83321334405622	Myeloid_cells	4119	454	0.0283685466215566	0.00680931759998998	0.0218562777743023	0.002668289500603	0.0215592290215666	0.0191879882736993	8.95408096857314e-119	0.609490188805164	0	2.68622429057194e-118	0
4	GBM	gbm_st5	top10	0.9	2.83321334405622	hypoxia1	4119	454	0.13987682381863	0.0357717992075347	0.146028875518626	0.0424008219516806	0.104105024611095	0.103628053566945	5.16755351488421e-13	0.399921160478866	4.87667603290548e-158	1.55026605446526e-12	2.92600561974329e-157
4	GBM	gbm_st5	top10	0.9	2.83321334405622	ecm_score1	4119	454	0.162381921774496	0.0692598903237682	0.115387852023852	0.0746055702716203	0.0931220314507276	0.0407822817522314	1.6598005117368e-44	0.499322339710933	1.03846338037972e-258	4.97940153521041e-44	3.11539014113915e-258
4	GBM	gbm_st5	top10	0.9	2.83321334405622	angiogenesis1	4119	454	0.0370760721121391	0.00896161137891656	0.0340443133882184	0.0107047269055535	0.0281144607332225	0.0233395864826649	4.89960654873069e-14	0.332839990055229	4.02306529341475e-107	9.79921309746138e-14	1.20691958802442e-106
4	GBM	gbm_st5	top10	0.9	2.83321334405622	CD44_expr	4119	454	0.40979389939381	0.195804775679162	0.346573590279973	0.173286795139986	0.213989123714648	0.173286795139986	1.20643976537742e-55	0.460742082068722	1.28400625675162e-215	3.61931929613226e-55	3.85201877025485e-215
4	GBM	gbm_st5	top10	0.9	2.83321334405622	ITGAV_expr	4119	454	0.333785044964712	0.235321583107354	0.346573590279973	0.173286795139986	0.098463461857358	0.173286795139986	1.63949834188996e-17	0.239569904269973	7.45487213304953e-55	4.91849502566989e-17	2.23646163991486e-54
4	GBM	gbm_st5	top10	0.9	2.83321334405622	ITGB1_expr	4119	454	0.282734432714163	0.16157315180485	0.274653072167027	0.173286795139986	0.121161280909313	0.101366277027041	2.9854608163124e-29	0.259134598524527	3.44000381141615e-64	8.9563824489372e-29	1.03200114342485e-63
4	GBM	gbm_st6	top5	0.95	4.17438726989564	MES_like	3217	166	0.000322798778241605	0.00186333750805107	5.1473136071461e-05	6.58998627904477e-05	-0.00154054	-1.44267e-05	1.77498269218309e-26	-0.683817	0	5.32494807654926e-26	0
4	GBM	gbm_st6	top5	0.95	4.17438726989564	Myeloid_cells	3217	166	0.0508827523500759	0.0190848336145506	0.0525786800653945	0.0120939595411189	0.0317979187355253	0.0404847205242757	2.50431825572122e-66	0.786309107382061	0	7.51295476716366e-66	0
4	GBM	gbm_st6	top5	0.95	4.17438726989564	hypoxia1	3217	166	-0.46602	-0.495649	-0.48362	-0.519494	0.029628313378593	0.0358745354365195	3.24452615127243e-05	0.180044890408892	7.64588552562605e-25	6.48905230254486e-05	1.52917710512521e-24
4	GBM	gbm_st6	top5	0.95	4.17438726989564	ecm_score1	3217	166	0.290569170444425	0.0748270413759377	0.277447921419439	0.0444570212421797	0.215742129068487	0.232990900177259	5.08857659049282e-48	0.892921136847717	0	3.05314595429569e-47	0
4	GBM	gbm_st6	top5	0.95	4.17438726989564	angiogenesis1	3217	166	-0.0204591	-0.0937213	-0.0372528	-0.119864	0.0732621653556687	0.0826110044240944	5.82406506199536e-34	0.686712318250561	0	3.49443903719722e-33	0
4	GBM	gbm_st6	top5	0.95	4.17438726989564	CD44_expr	3217	166	0.664372257640104	0.36516516193706	0.621227	0.274653072167027	0.299207095703044	0.346573590279973	9.38254314866489e-31	0.60221355225118	7.82925473460015e-317	2.81476294459947e-30	4.69755284076009e-316
4	GBM	gbm_st6	top5	0.95	4.17438726989564	ITGAV_expr	3217	166	1.13979015106318	0.821703076203201	1.17053280678105	0.823959216501082	0.318087074859975	0.346573590279973	5.71733320751856e-25	0.739525241783315	0	3.43039992451113e-24	0
4	GBM	gbm_st6	top5	0.95	4.17438726989564	ITGB1_expr	3217	166	0.619073031214576	0.31460935579062	0.621227	0.274653072167027	0.304463675423956	0.346573590279973	1.35746375239391e-35	0.546679571088177	3.4900657530203e-250	8.14478251436345e-35	2.09403945181218e-249
4	GBM	gbm_st6	top10	0.9	3.95124371858143	MES_like	3217	330	0.000189429414374194	0.00196609477918547	5.52133985541359e-05	7.12430949085746e-05	-0.00177667	-1.60297e-05	2.28387276682688e-50	-0.683817	0	1.37032366009613e-49	0
4	GBM	gbm_st6	top10	0.9	3.95124371858143	Myeloid_cells	3217	330	0.0492336693926929	0.0174670084338475	0.0507588322936484	0.010707745685958	0.0317666609588454	0.0400510866076903	7.82738923615243e-128	0.786309107382061	0	4.69643354169146e-127	0
4	GBM	gbm_st6	top10	0.9	3.95124371858143	hypoxia1	3217	330	-0.458453	-0.498197	-0.469816	-0.52259	0.0397437134604082	0.0527745097194215	1.93997086294729e-11	0.180044890408892	7.64588552562605e-25	3.87994172589458e-11	1.52917710512521e-24
4	GBM	gbm_st6	top10	0.9	3.95124371858143	ecm_score1	3217	330	0.285323788590879	0.0631710894689195	0.271024535886859	0.0298200153326475	0.22215269912196	0.241204520554212	6.79673219783263e-93	0.892921136847717	0	4.07803931869958e-92	0
4	GBM	gbm_st6	top10	0.9	3.95124371858143	angiogenesis1	3217	330	-0.0253967	-0.0973186	-0.039013	-0.122443	0.0719219489211237	0.0834301908257812	1.18965728586397e-60	0.686712318250561	0	7.13794371518379e-60	0
4	GBM	gbm_st6	top10	0.9	3.95124371858143	CD44_expr	3217	330	0.674171812117158	0.347048148887969	0.621227	0.274653072167027	0.327123663229189	0.346573590279973	3.05429287988653e-62	0.60221355225118	7.82925473460015e-317	1.83257572793192e-61	4.69755284076009e-316
4	GBM	gbm_st6	top10	0.9	3.95124371858143	ITGAV_expr	3217	330	1.16684963073244	0.800540655500779	1.17053280678105	0.794513457586986	0.366308975231657	0.376019349194069	5.6256286927464e-59	0.739525241783315	0	3.37537721564784e-58	0
4	GBM	gbm_st6	top10	0.9	3.95124371858143	ITGB1_expr	3217	330	0.56865597864936	0.30307682533582	0.519860385419959	0.274653072167027	0.26557915331354	0.245207313252932	1.06371613614599e-49	0.546679571088177	3.4900657530203e-250	6.38229681687592e-49	2.09403945181218e-249
4	Oligodendroglioma	oligo_st1	top5	0.95	2.89037175789616	MES_like	965	50	0.393157674348016	0.0560008159643995	0.399620241856225	0.00367313514566766	0.337156858383617	0.395947106710557	3.87198603234026e-29	0.693909547619709	1.64262195590511e-139	2.32319161940416e-28	4.92786586771534e-139
4	Oligodendroglioma	oligo_st1	top5	0.95	2.89037175789616	Myeloid_cells	965	50	0.024940426313069	0.00505890984816405	0.0209518390783683	0.00237755225743219	0.0198815164649049	0.0185742868209361	8.76722465432283e-19	0.438303814860381	1.43352679095652e-46	1.31508369814842e-18	2.15029018643478e-46
4	Oligodendroglioma	oligo_st1	top5	0.95	2.89037175789616	hypoxia1	965	50	0.090007807091432	-0.409413	0.146924635058353	-0.44832	0.499421035655669	0.595244652322738	2.63244696223353e-26	0.636197278735217	1.33225657283927e-110	1.57946817734012e-25	3.99676971851782e-110
4	Oligodendroglioma	oligo_st1	top5	0.95	2.89037175789616	ecm_score1	965	50	0.0518025351787385	-0.00247958	0.0468387102439803	-0.0167414	0.0542821131237706	0.063580125259291	3.54758881825766e-07	0.544004543856728	1.98209240645354e-75	4.25710658190919e-07	2.97313860968032e-75
4	Oligodendroglioma	oligo_st1	top5	0.95	2.89037175789616	angiogenesis1	965	50	0.0892803484886518	-0.00304203	0.0792611544695795	-0.0118932	0.0923223756502466	0.0911543945646525	1.42474684117691e-10	0.526975090732618	4.55824622320736e-70	2.84949368235382e-10	9.11649244641472e-70
4	Oligodendroglioma	oligo_st1	top5	0.95	2.89037175789616	CD44_expr	965	50	1.2881193187441	0.398210336748444	1.28099099485081	0.274653072167027	0.889908981995659	1.00633792268379	1.26232290197866e-26	0.630729475199482	3.53047676565986e-108	1.89348435296799e-26	7.06095353131973e-108
4	Oligodendroglioma	oligo_st1	top5	0.95	2.89037175789616	ITGAV_expr	965	50	0.337421968095029	0.28183417173962	0.346573590279973	0.274653072167027	0.055587796355409	0.0719205181129453	0.0378362242837014	0.0913655130886968	0.00450451963148771	0.0454034691404417	0.00450451963148771
4	Oligodendroglioma	oligo_st1	top5	0.95	2.89037175789616	ITGB1_expr	965	50	0.580634966736888	0.382021994740973	0.585266403390527	0.346573590279973	0.198612971995914	0.238692813110555	7.8242177634946e-07	0.280152793493016	7.33268683659227e-19	1.56484355269892e-06	1.09990302548884e-18
4	Oligodendroglioma	oligo_st1	top10	0.9	2.39789527279837	MES_like	965	108	0.303979093095722	0.0444211064999863	0.331516042806277	0.00159249453798447	0.259557986595736	0.329923548268293	2.45196562864163e-49	0.693909547619709	1.64262195590511e-139	7.35589688592489e-49	4.92786586771534e-139
4	Oligodendroglioma	oligo_st1	top10	0.9	2.39789527279837	Myeloid_cells	965	108	0.0197959873579156	0.00436167700358072	0.0110856854540806	0.00204462621626612	0.0154343103543348	0.00904105923781448	8.91273449312904e-23	0.438303814860381	1.43352679095652e-46	1.33691017396936e-22	2.15029018643478e-46
4	Oligodendroglioma	oligo_st1	top10	0.9	2.39789527279837	hypoxia1	965	108	-0.045122	-0.426184	-0.0737853	-0.459845	0.381061819500103	0.386059177164659	5.87689066465274e-41	0.636197278735217	1.33225657283927e-110	3.52613439879164e-40	3.99676971851782e-110
4	Oligodendroglioma	oligo_st1	top10	0.9	2.39789527279837	ecm_score1	965	108	0.0510672276683968	-0.00606062	0.0464562670695433	-0.0215091	0.057127843361459	0.0679653326992762	4.66999225626582e-14	0.544004543856728	1.98209240645354e-75	7.00498838439873e-14	2.97313860968032e-75
4	Oligodendroglioma	oligo_st1	top10	0.9	2.39789527279837	angiogenesis1	965	108	0.0746874088572589	-0.0074512	0.0613094756443464	-0.0191805	0.0821386079062795	0.0804900229543489	6.9917873630946e-17	0.526975090732618	4.55824622320736e-70	2.09753620892838e-16	9.11649244641472e-70
4	Oligodendroglioma	oligo_st1	top10	0.9	2.39789527279837	CD44_expr	965	108	1.12671791101894	0.358323091799283	1.13301973272476	0.274653072167027	0.76839481921966	0.858366660557735	1.12680281387771e-44	0.630729475199482	3.53047676565986e-108	2.25360562775541e-44	7.06095353131973e-108
4	Oligodendroglioma	oligo_st1	top10	0.9	2.39789527279837	ITGAV_expr	965	108	0.353573504293145	0.276036671041825	0.346573590279973	0.274653072167027	0.07753683325132	0.0719205181129453	8.50093585841154e-05	0.0913655130886968	0.00450451963148771	0.000127514037876173	0.00450451963148771
4	Oligodendroglioma	oligo_st1	top10	0.9	2.39789527279837	ITGB1_expr	965	108	0.544433671158358	0.373142400279734	0.585266403390527	0.346573590279973	0.171291270878623	0.238692813110555	1.94927552379019e-10	0.280152793493016	7.33268683659227e-19	3.89855104758037e-10	1.09990302548884e-18
4	Oligodendroglioma	oligo_st2	top5	0.95	1.09861228866811	MES_like	3464	309	0.00999039666842255	0.00567869031837469	9.74140277321968e-05	8.65094723889847e-05	0.00431170635004786	1.09045553432121e-05	8.95459340417223e-10	0.176794049411997	1.02021798004879e-25	1.34318901062583e-09	1.02021798004879e-25
4	Oligodendroglioma	oligo_st2	top5	0.95	1.09861228866811	Myeloid_cells	3464	309	0.0193311017234321	0.00249396591106188	0.00751424924581845	8.65094721679006e-05	0.0168371358123702	0.00742773977365055	8.49489881610019e-66	0.465368521610884	9.55853262875663e-186	1.69897976322004e-65	1.91170652575133e-185
4	Oligodendroglioma	oligo_st2	top5	0.95	1.09861228866811	hypoxia1	3464	309	-0.295084	-0.289243	-0.299069	-0.295892	-0.00584091	-0.00317738	0.168094182495648	-0.145451	7.74486973257157e-18	0.201713018994777	1.16173045988574e-17
4	Oligodendroglioma	oligo_st2	top5	0.95	1.09861228866811	ecm_score1	3464	309	-0.0597353	-0.0773159	-0.0612456	-0.0770453	0.0175806210711828	0.015799713005924	1.26624444718846e-20	0.157240556367979	1.28877886144416e-20	2.53248889437693e-20	1.28877886144416e-20
4	Oligodendroglioma	oligo_st2	top5	0.95	1.09861228866811	angiogenesis1	3464	309	-0.044435	-0.0429538	-0.0478678	-0.0460888	-0.00148121	-0.00177898	0.146943617712863	-0.118716	2.39371524135514e-12	0.146943617712863	2.87245828962616e-12
4	Oligodendroglioma	oligo_st2	top5	0.95	1.09861228866811	CD44_expr	3464	309	0.0937174734801024	0.0317039904373121	0	0	0.0620134830427903	0	5.41356657583614e-30	0.320558834437853	1.29355902529987e-83	1.08271331516723e-29	1.94033853794981e-83
4	Oligodendroglioma	oligo_st2	top5	0.95	1.09861228866811	ITGAV_expr	3464	309	0.127038261699252	0.103437609345729	0.173286795139986	0	0.0236006523535226	0.173286795139986	0.000635715304497493	0.174293590093976	4.96262730763133e-25	0.00127143060899499	9.92525461526267e-25
4	Oligodendroglioma	oligo_st2	top5	0.95	1.09861228866811	ITGB1_expr	3464	309	0.0811361862000466	0.0553349877968662	0	0	0.0258011984031805	0	3.02649100183334e-06	0.0857726441425631	4.28790844104627e-07	4.53973650275001e-06	5.14549012925552e-07
4	Oligodendroglioma	oligo_st2	top10	0.9	0.693147180559945	MES_like	3464	751	0.00798835950332398	0.0055304248205007	9.41426611291633e-05	8.65094723889798e-05	0.00245793468282328	7.63318874018348e-06	1.26859572769443e-13	0.176794049411997	1.02021798004879e-25	1.90289359154165e-13	1.02021798004879e-25
4	Oligodendroglioma	oligo_st2	top10	0.9	0.693147180559945	Myeloid_cells	3464	751	0.0124028725476335	0.00166871197886768	0.0013648838142113	8.11662402864345e-05	0.0107341605687658	0.00128371757392486	3.43686236862914e-88	0.465368521610884	9.55853262875663e-186	6.87372473725828e-88	1.91170652575133e-185
4	Oligodendroglioma	oligo_st2	top10	0.9	0.693147180559945	hypoxia1	3464	751	-0.297868	-0.287521	-0.303913	-0.294485	-0.0103473	-0.00942853	3.56839608812385e-07	-0.145451	7.74486973257157e-18	5.35259413218578e-07	1.16173045988574e-17
4	Oligodendroglioma	oligo_st2	top10	0.9	0.693147180559945	ecm_score1	3464	751	-0.068692	-0.0777008	-0.0708044	-0.0769895	0.00900878784504118	0.00618516372338646	5.91622964041727e-11	0.157240556367979	1.28877886144416e-20	7.09947556850072e-11	1.28877886144416e-20
4	Oligodendroglioma	oligo_st2	top10	0.9	0.693147180559945	angiogenesis1	3464	751	-0.0463754	-0.0421753	-0.0497332	-0.0457958	-0.00420007	-0.00393741	4.75451214365866e-06	-0.118716	2.39371524135514e-12	7.13176821548799e-06	2.87245828962616e-12
4	Oligodendroglioma	oligo_st2	top10	0.9	0.693147180559945	CD44_expr	3464	751	0.0771377198548443	0.0261903286118996	0	0	0.0509473912429447	0	2.76068671752271e-44	0.320558834437853	1.29355902529987e-83	4.14103007628407e-44	1.94033853794981e-83
4	Oligodendroglioma	oligo_st2	top10	0.9	0.693147180559945	ITGAV_expr	3464	751	0.131131959960632	0.0984594096647286	0.173286795139986	0	0.0326725502959036	0.173286795139986	3.90024310218235e-10	0.174293590093976	4.96262730763133e-25	7.8004862043647e-10	9.92525461526267e-25
4	Oligodendroglioma	oligo_st2	top10	0.9	0.693147180559945	ITGB1_expr	3464	751	0.0708813310589008	0.053970176339732	0	0	0.0169111547191689	0	9.58697683389796e-06	0.0857726441425631	4.28790844104627e-07	1.43804652508469e-05	5.14549012925552e-07
6	Astrocytoma	astro_st3	top5	0.95	2.56494935746154	MES_like	3105	169	0.0243483410967166	0.0329525025434347	0.0159315293452082	0.0266929412371053	-0.00860416	-0.0107614	8.76093432753115e-07	-0.305102	6.80963433593211e-68	1.05131211930374e-06	1.02144515038982e-67
6	Astrocytoma	astro_st3	top5	0.95	2.56494935746154	Myeloid_cells	3105	169	0.114033929269531	0.110354204116623	0.114964123552381	0.109237195605275	0.00367972515290836	0.00572692794710604	0.199562882976809	0.140597967055221	3.5338917998486e-15	0.199562882976809	3.5338917998486e-15
6	Astrocytoma	astro_st3	top5	0.95	2.56494935746154	hypoxia1	3105	169	-0.326725	-0.345051	-0.33366	-0.352101	0.0183266435751687	0.0184414933818226	0.00226837961136724	0.164330439236682	3.08570906384555e-20	0.00340256941705086	3.70285087661466e-20
6	Astrocytoma	astro_st3	top5	0.95	2.56494935746154	ecm_score1	3105	169	0.105423818461732	0.119668096875142	0.100146109958653	0.110341537598006	-0.0142443	-0.0101954	0.000752050417692264	-0.270704	2.76657838490945e-53	0.000752050417692264	3.31989406189133e-53
6	Astrocytoma	astro_st3	top5	0.95	2.56494935746154	angiogenesis1	3105	169	-0.0909282	-0.0851474	-0.0957896	-0.0910701	-0.00578076	-0.00471946	0.0768343728389652	-0.0569817	0.00149081617222721	0.0922012474067583	0.00149081617222721
6	Astrocytoma	astro_st3	top5	0.95	2.56494935746154	CD44_expr	3105	169	0.983581894064341	1.09157279280569	0.969518526660534	1.09654186866835	-0.107991	-0.127023	2.3917239123043e-07	-0.15891	5.19816443832208e-19	2.87006869476516e-07	5.19816443832208e-19
6	Astrocytoma	astro_st3	top5	0.95	2.56494935746154	ITGAV_expr	3105	169	0.533036568308816	0.570952572259816	0.529675638391324	0.566866230277026	-0.037916	-0.0371906	0.0443138656084647	-0.0940466	1.52061865745796e-07	0.0443138656084647	1.82474238894956e-07
6	Astrocytoma	astro_st3	top5	0.95	2.56494935746154	ITGB1_expr	3105	169	0.256603626719727	0.259779257401903	0.231049060186648	0.231049060186648	-0.00317563	0	0.760116213754186	-0.0453086	0.0115701211219285	0.760116213754186	0.0115701211219285
6	Astrocytoma	astro_st3	top10	0.9	2.30258509299405	MES_like	3105	363	0.0258103495672724	0.0333677097811632	0.0164861629648388	0.0271181147069122	-0.00755736	-0.010632	3.57824093431366e-09	-0.305102	6.80963433593211e-68	4.29388912117639e-09	1.02144515038982e-67
6	Astrocytoma	astro_st3	top10	0.9	2.30258509299405	Myeloid_cells	3105	363	0.110607885813653	0.110547416040336	0.109768535250669	0.109277625005754	6.0469773317251e-05	0.000490910244914752	0.981136849081947	0.140597967055221	3.5338917998486e-15	0.981136849081947	3.5338917998486e-15
6	Astrocytoma	astro_st3	top10	0.9	2.30258509299405	hypoxia1	3105	363	-0.325336	-0.346532	-0.331407	-0.353741	0.0211953586262663	0.0223337739071871	5.04035310692542e-06	0.164330439236682	3.08570906384555e-20	6.0484237283105e-06	3.70285087661466e-20
6	Astrocytoma	astro_st3	top10	0.9	2.30258509299405	ecm_score1	3105	363	0.108491819377209	0.120269740084436	0.101029974694732	0.111072113906377	-0.0117779	-0.0100421	3.05300413547189e-05	-0.270704	2.76657838490945e-53	3.05300413547189e-05	3.31989406189133e-53
6	Astrocytoma	astro_st3	top10	0.9	2.30258509299405	angiogenesis1	3105	363	-0.0877523	-0.0851589	-0.0915239	-0.0914118	-0.00259338	-0.000112022	0.36624118984574	-0.0569817	0.00149081617222721	0.36624118984574	0.00149081617222721
6	Astrocytoma	astro_st3	top10	0.9	2.30258509299405	CD44_expr	3105	363	1.02819511712517	1.09330715983149	1.00670911854624	1.09654186866835	-0.065112	-0.0898328	2.35713972276005e-06	-0.15891	5.19816443832208e-19	2.35713972276005e-06	5.19816443832208e-19
6	Astrocytoma	astro_st3	top10	0.9	2.30258509299405	ITGAV_expr	3105	363	0.533164387984697	0.5736182565137	0.529675638391324	0.566866230277026	-0.0404539	-0.0371906	0.00290697822281573	-0.0940466	1.52061865745796e-07	0.00290697822281573	1.82474238894956e-07
6	Astrocytoma	astro_st3	top10	0.9	2.30258509299405	ITGB1_expr	3105	363	0.256586263773533	0.260006235921892	0.231049060186648	0.231049060186648	-0.00341997	0	0.862537220664356	-0.0453086	0.0115701211219285	0.862537220664356	0.0115701211219285
6	Astrocytoma	astro_st4	top5	0.95	2.77258872223978	MES_like	2607	146	0.0027793445522226	0.00750239211985983	7.05052199970282e-05	0.000921499006290876	-0.00472305	-0.000850994	1.12835876397671e-15	-0.346485	2.03421344943142e-74	2.25671752795342e-15	4.06842689886285e-74
6	Astrocytoma	astro_st4	top5	0.95	2.77258872223978	Myeloid_cells	2607	146	0.06264368012077	0.0655538001521508	0.0641199004539686	0.066546798043229	-0.00291012	-0.0024269	0.108753880003701	-0.205732	2.58986245064313e-26	0.130504656004441	3.10783494077176e-26
6	Astrocytoma	astro_st4	top5	0.95	2.77258872223978	hypoxia1	2607	146	-0.224578	-0.220793	-0.22841	-0.224302	-0.0037854	-0.00410835	0.589538599976133	-0.155564	1.37402626648868e-15	0.589538599976133	1.37402626648868e-15
6	Astrocytoma	astro_st4	top5	0.95	2.77258872223978	ecm_score1	2607	146	0.119693037654177	0.183314620918581	0.120194686079094	0.186887647521589	-0.0636216	-0.066693	1.79692049417248e-21	-0.4755	3.3719100478608e-147	2.69538074125873e-21	6.74382009572159e-147
6	Astrocytoma	astro_st4	top5	0.95	2.77258872223978	angiogenesis1	2607	146	-0.0365629	-0.0234972	-0.0468466	-0.029051	-0.0130657	-0.0177956	5.30711557819773e-06	-0.248383	5.95548790214912e-38	7.96067336729659e-06	8.93323185322368e-38
6	Astrocytoma	astro_st4	top5	0.95	2.77258872223978	CD44_expr	2607	146	0.336681305347125	0.426058732659804	0.322600084242324	0.414151	-0.0893774	-0.091551	3.04241933506305e-05	-0.279418	5.78493362313046e-48	3.04241933506305e-05	6.94192034775655e-48
6	Astrocytoma	astro_st4	top5	0.95	2.77258872223978	ITGAV_expr	2607	146	0.376262546315316	0.444337524062464	0.346573590279973	0.414151	-0.068075	-0.0675775	0.000136165803302466	-0.181164	1.13298602692218e-20	0.000204248704953698	1.69947904038327e-20
6	Astrocytoma	astro_st4	top5	0.95	2.77258872223978	ITGB1_expr	2607	146	0.32370685963775	0.383718976231503	0.322600084242324	0.366204096222703	-0.0600121	-0.043604	0.00301839685721749	-0.245421	4.58257174534939e-37	0.00362207622866099	9.16514349069877e-37
6	Astrocytoma	astro_st4	top10	0.9	2.48491	MES_like	2607	272	0.00283583391672446	0.00775067429818008	7.4296370404665e-05	0.00113418632772523	-0.00491484	-0.00105989	1.65624590769968e-24	-0.346485	2.03421344943142e-74	3.31249181539935e-24	4.06842689886285e-74
6	Astrocytoma	astro_st4	top10	0.9	2.48491	Myeloid_cells	2607	272	0.0618070938547039	0.0658082869137456	0.0625649388223237	0.0671315975664758	-0.00400119	-0.00456666	0.00290529098606125	-0.205732	2.58986245064313e-26	0.0034863491832735	3.10783494077176e-26
6	Astrocytoma	astro_st4	top10	0.9	2.48491	hypoxia1	2607	272	-0.22498	-0.220542	-0.231868	-0.224205	-0.0044378	-0.00766289	0.334929842815887	-0.155564	1.37402626648868e-15	0.334929842815887	1.37402626648868e-15
6	Astrocytoma	astro_st4	top10	0.9	2.48491	ecm_score1	2607	272	0.127091939711561	0.185885849240511	0.129975660283227	0.188606755060106	-0.0587939	-0.0586311	3.21871095714616e-31	-0.4755	3.3719100478608e-147	6.43742191429233e-31	6.74382009572159e-147
6	Astrocytoma	astro_st4	top10	0.9	2.48491	angiogenesis1	2607	272	-0.0349359	-0.0229816	-0.0411289	-0.0287536	-0.0119543	-0.0123753	4.5612528147491e-07	-0.248383	5.95548790214912e-38	5.47350337769892e-07	8.93323185322368e-38
6	Astrocytoma	astro_st4	top10	0.9	2.48491	CD44_expr	2607	272	0.334863651461603	0.431093404050921	0.298626578204676	0.414151	-0.0962298	-0.115525	3.05450865395491e-09	-0.279418	5.78493362313046e-48	3.66541038474589e-09	6.94192034775655e-48
6	Astrocytoma	astro_st4	top10	0.9	2.48491	ITGAV_expr	2607	272	0.391865425725188	0.446193397294436	0.366204096222703	0.451341700183702	-0.054328	-0.0851376	8.39122613597164e-05	-0.181164	1.13298602692218e-20	0.00010069471363166	1.69947904038327e-20
6	Astrocytoma	astro_st4	top10	0.9	2.48491	ITGB1_expr	2607	272	0.322412837221623	0.387108055798098	0.298626578204676	0.366204096222703	-0.0646952	-0.0675775	1.53115522201614e-05	-0.245421	4.58257174534939e-37	1.83738626641937e-05	9.16514349069877e-37
6	GBM	gbm_st5	top5	0.95	3.17805383034795	MES_like	4119	210	0.148418475282453	0.109661309165753	0.0931853756213842	0.0553109111983173	0.0387571661167005	0.0378744644230669	3.42117499576753e-05	0.25759043574096	2.01132906367243e-63	3.42117499576753e-05	2.41359487640692e-63
6	GBM	gbm_st5	top5	0.95	3.17805383034795	Myeloid_cells	4119	210	0.038006537726217	0.00772469572591936	0.0353778972146486	0.00406448923445183	0.0302818420002976	0.0313134079801968	9.82385669727765e-85	0.668677613351524	0	5.89431401836659e-84	0
6	GBM	gbm_st5	top5	0.95	3.17805383034795	hypoxia1	4119	210	0.137381502537875	0.0421682949515177	0.13206692846799	0.0571415591918841	0.0952132075863572	0.0749253692761057	2.24060183082498e-06	0.424128274426475	1.5068007708759e-179	4.48120366164995e-06	9.04080462525539e-179
6	GBM	gbm_st5	top5	0.95	3.17805383034795	ecm_score1	4119	210	0.207460080216065	0.0726718167812955	0.13791703916665	0.0774418407961088	0.13478826343477	0.0604751983705407	7.97520078360737e-36	0.532404943491226	2.43650902409913e-300	2.39256023508221e-35	7.3095270722974e-300
6	GBM	gbm_st5	top5	0.95	3.17805383034795	angiogenesis1	4119	210	0.0480643741714113	0.0104077821475377	0.0499320193101767	0.0128656735591059	0.0376565920238737	0.0370663457510708	5.79561382665102e-15	0.363714617278833	4.77552328155876e-129	1.7386841479953e-14	1.43265698446763e-128
6	GBM	gbm_st5	top5	0.95	3.17805383034795	CD44_expr	4119	210	0.455904392833916	0.203254749040742	0.462098120373297	0.115524530093324	0.252649643793174	0.346573590279973	6.87248318171691e-40	0.523264385061174	2.25417621438271e-288	4.12348990903015e-39	6.76252864314814e-288
6	GBM	gbm_st5	top5	0.95	3.17805383034795	ITGAV_expr	4119	210	0.350246273162528	0.237496052126943	0.346573590279973	0.231049060186648	0.112750221035585	0.115524530093324	2.4708172814032e-14	0.261832629372574	1.52768815325342e-65	7.41245184420959e-14	4.58306445976027e-65
6	GBM	gbm_st5	top5	0.95	3.17805383034795	ITGB1_expr	4119	210	0.339664290200719	0.166076645142055	0.346573590279973	0.115524530093324	0.173587645058663	0.231049060186648	7.40090720251554e-28	0.321536787121358	1.0593304288012e-99	2.22027216075466e-27	3.1779912864036e-99
6	GBM	gbm_st5	top10	0.9	2.83321334405622	MES_like	4119	454	0.145764392253765	0.107409796249668	0.0966133040524023	0.051925316975502	0.0383545960040966	0.0446879870769003	6.10598310985218e-09	0.25759043574096	2.01132906367243e-63	6.10598310985218e-09	2.41359487640692e-63
6	GBM	gbm_st5	top10	0.9	2.83321334405622	Myeloid_cells	4119	454	0.0282467790337245	0.00691764552082221	0.021867981077107	0.00363983065351922	0.0213291335129023	0.0182281504235877	4.51540790041392e-130	0.668677613351524	0	1.35462237012417e-129	0
6	GBM	gbm_st5	top10	0.9	2.83321334405622	hypoxia1	4119	454	0.136221506528891	0.0359731013736207	0.138027372207021	0.050971213986771	0.10024840515527	0.0870561582202504	1.13753602144372e-12	0.424128274426475	1.5068007708759e-179	2.27507204288745e-12	9.04080462525539e-179
6	GBM	gbm_st5	top10	0.9	2.83321334405622	ecm_score1	4119	454	0.166191087959311	0.0688103669058473	0.113623203370354	0.0755540887384423	0.0973807210534641	0.0380691146319116	3.85215378248281e-49	0.532404943491226	2.43650902409913e-300	1.15564613474484e-48	7.3095270722974e-300
6	GBM	gbm_st5	top10	0.9	2.83321334405622	angiogenesis1	4119	454	0.0385544009671256	0.0090788106280071	0.0366933328992562	0.0114995715295505	0.0294755903391185	0.0251937613697057	3.90319921035538e-17	0.363714617278833	4.77552328155876e-129	7.80639842071076e-17	1.43265698446763e-128
6	GBM	gbm_st5	top10	0.9	2.83321334405622	CD44_expr	4119	454	0.41412457020708	0.191609872202283	0.414151	0.115524530093324	0.222514698004797	0.298626578204676	8.42558158469396e-67	0.523264385061174	2.25417621438271e-288	5.05534895081638e-66	6.76252864314814e-288
6	GBM	gbm_st5	top10	0.9	2.83321334405622	ITGAV_expr	4119	454	0.331679299100092	0.232289599819075	0.346573590279973	0.231049060186648	0.0993896992810163	0.115524530093324	9.31782094285924e-22	0.261832629372574	1.52768815325342e-65	2.79534628285777e-21	4.58306445976027e-65
6	GBM	gbm_st5	top10	0.9	2.83321334405622	ITGB1_expr	4119	454	0.288736378882697	0.160828592302783	0.231049060186648	0.115524530093324	0.127907786579913	0.115524530093324	1.95538926113453e-36	0.321536787121358	1.0593304288012e-99	5.86616778340359e-36	3.1779912864036e-99
6	GBM	gbm_st6	top5	0.95	4.17438726989564	MES_like	3217	166	0.000412851213830325	0.00192145938093287	5.36282396924401e-05	6.76809401631535e-05	-0.00150861	-1.40527e-05	5.77232413568494e-27	-0.686623	0	1.73169724070548e-26	0
6	GBM	gbm_st6	top5	0.95	4.17438726989564	Myeloid_cells	3217	166	0.0505102967588993	0.0190248531579302	0.0514013912528139	0.0124421544872087	0.0314854436009691	0.0389592367656052	1.92363716515957e-68	0.81360883638704	0	3.84727433031915e-68	0
6	GBM	gbm_st6	top5	0.95	4.17438726989564	hypoxia1	3217	166	-0.461412	-0.496277	-0.480418	-0.517189	0.0348652923780873	0.0367709212586063	9.33531684358869e-08	0.198971267528381	4.42311680756013e-30	2.80059505307661e-07	8.84623361512025e-30
6	GBM	gbm_st6	top5	0.95	4.17438726989564	ecm_score1	3217	166	0.296535872320997	0.0755368933506487	0.27635715092317	0.0438530877851317	0.220998978970348	0.232504063138038	4.68513746908124e-50	0.909265712712985	0	2.81108248144874e-49	0
6	GBM	gbm_st6	top5	0.95	4.17438726989564	angiogenesis1	3217	166	-0.0134026	-0.0936455	-0.0236176	-0.119451	0.0802428536760401	0.0958335159835856	5.98352924302393e-43	0.73750416405243	0	3.59011754581436e-42	0
6	GBM	gbm_st6	top5	0.95	4.17438726989564	CD44_expr	3217	166	0.654961513977316	0.364473682147822	0.597253156409352	0.298626578204676	0.290487831829494	0.298626578204676	1.83563903858046e-31	0.654849660171153	0	3.67127807716091e-31	0
6	GBM	gbm_st6	top5	0.95	4.17438726989564	ITGAV_expr	3217	166	1.14840539275752	0.820767428362513	1.15262057477189	0.828302	0.327637964395003	0.324318358175886	1.453764912706e-29	0.786554879135224	0	8.72258947623599e-29	0
6	GBM	gbm_st6	top5	0.95	4.17438726989564	ITGB1_expr	3217	166	0.610350292265105	0.314587273463671	0.597253156409352	0.231049060186648	0.295763018801433	0.366204096222703	1.67956493564932e-40	0.614185886662053	0	1.00773896138959e-39	0
6	GBM	gbm_st6	top10	0.9	3.95124371858143	MES_like	3217	330	0.000415357128087931	0.00200687149998372	5.45009676050641e-05	7.27697326566171e-05	-0.00159151	-1.82688e-05	8.92475246717453e-52	-0.686623	0	5.35485148030472e-51	0
6	GBM	gbm_st6	top10	0.9	3.95124371858143	Myeloid_cells	3217	330	0.0492217934666393	0.0173835623148013	0.0503699989100009	0.0108118701168259	0.031838231151838	0.039558128793175	9.74077402420006e-134	0.81360883638704	0	5.84446441452003e-133	0
6	GBM	gbm_st6	top10	0.9	3.95124371858143	hypoxia1	3217	330	-0.457988	-0.498649	-0.474468	-0.519795	0.0406613011211369	0.0453272820013929	5.2367178555671e-16	0.198971267528381	4.42311680756013e-30	1.57101535667013e-15	8.84623361512025e-30
6	GBM	gbm_st6	top10	0.9	3.95124371858143	ecm_score1	3217	330	0.289651848449829	0.0637696246725567	0.271932307478399	0.0301252548780082	0.225882223777272	0.241807052600391	1.11478691746333e-96	0.909265712712985	0	6.68872150477997e-96	0
6	GBM	gbm_st6	top10	0.9	3.95124371858143	angiogenesis1	3217	330	-0.0211278	-0.0973208	-0.0314109	-0.122042	0.0761929262363821	0.0906315057550215	9.67149255446198e-74	0.73750416405243	0	5.80289553267719e-73	0
6	GBM	gbm_st6	top10	0.9	3.95124371858143	CD44_expr	3217	330	0.662499276585147	0.347110514125438	0.597253156409352	0.231049060186648	0.315388762459709	0.366204096222703	3.39848633330141e-65	0.654849660171153	0	1.01954589999042e-64	0
6	GBM	gbm_st6	top10	0.9	3.95124371858143	ITGAV_expr	3217	330	1.16161572599558	0.80064548997341	1.16411938668638	0.80867171065327	0.360970236022165	0.355447676033108	5.9894161187029e-66	0.786554879135224	0	3.59364967122174e-65	0
6	GBM	gbm_st6	top10	0.9	3.95124371858143	ITGB1_expr	3217	330	0.569118081413261	0.302499117764909	0.529675638391324	0.231049060186648	0.266618963648352	0.298626578204676	4.0142310950639e-62	0.614185886662053	0	2.40853865703834e-61	0
6	Oligodendroglioma	oligo_st1	top5	0.95	2.89037175789616	MES_like	965	50	0.395950784143627	0.0564855338460478	0.406975845233117	0.00524027276396023	0.339465250297579	0.401735572469157	1.19417405841986e-29	0.729024766954396	1.00870082525691e-160	7.16504435051913e-29	3.02610247577074e-160
6	Oligodendroglioma	oligo_st1	top5	0.95	2.89037175789616	Myeloid_cells	965	50	0.0262049931410139	0.00521697812665015	0.0280955436437252	0.00251698068624681	0.0209880150143637	0.0255785629574784	6.77860696400803e-21	0.501155309923813	1.69031368185205e-62	1.0167910446012e-20	2.53547052277808e-62
6	Oligodendroglioma	oligo_st1	top5	0.95	2.89037175789616	hypoxia1	965	50	0.0900663262962829	-0.407991	0.155224075822047	-0.449277	0.498057217724933	0.604500730257179	2.99641318058266e-27	0.687404247987591	6.4962861029245e-136	1.7978479083496e-26	1.94888583087735e-135
6	Oligodendroglioma	oligo_st1	top5	0.95	2.89037175789616	ecm_score1	965	50	0.0550649312907263	-0.00362434	0.0542749933161154	-0.0132184	0.0586892736169442	0.0674933745271938	3.16468770732586e-08	0.57155560260685	8.74972847844484e-85	3.79762524879103e-08	1.31245927176673e-84
6	Oligodendroglioma	oligo_st1	top5	0.95	2.89037175789616	angiogenesis1	965	50	0.0887121179970431	-0.0036114	0.0855250386996168	-0.0110002	0.0923235137796938	0.0965252025380807	6.55265334970141e-12	0.576757878086328	1.18719401706412e-86	1.31053066994028e-11	2.37438803412824e-86
6	Oligodendroglioma	oligo_st1	top5	0.95	2.89037175789616	CD44_expr	965	50	1.2893503379237	0.399723923216045	1.30533569675091	0.298626578204676	0.889626414707658	1.00670911854624	6.03772337819067e-28	0.672268337382875	6.6966981910191e-128	9.05658506728601e-28	1.33933963820382e-127
6	Oligodendroglioma	oligo_st1	top5	0.95	2.89037175789616	ITGAV_expr	965	50	0.345448453457202	0.285544943445987	0.346573590279973	0.298626578204676	0.0599035100112151	0.0479470120752968	0.00642617990082622	0.142573176218004	8.75053273702377e-06	0.00771141588099146	8.75053273702377e-06
6	Oligodendroglioma	oligo_st1	top5	0.95	2.89037175789616	ITGB1_expr	965	50	0.550576003856993	0.381768842066944	0.553649144428973	0.346573590279973	0.168807161790049	0.207076	5.45815066930915e-07	0.336377803569246	5.88273025999022e-27	8.18722600396372e-07	8.82409538998533e-27
6	Oligodendroglioma	oligo_st1	top10	0.9	2.39789527279837	MES_like	965	108	0.305023844020094	0.0449699270970186	0.325759140371697	0.00392237081597791	0.260053916923075	0.321836769555719	9.40307672998828e-50	0.729024766954396	1.00870082525691e-160	2.82092301899649e-49	3.02610247577074e-160
6	Oligodendroglioma	oligo_st1	top10	0.9	2.39789527279837	Myeloid_cells	965	108	0.0201862368262647	0.00455504208366278	0.0117413487985614	0.00237071834488491	0.0156311947426019	0.00937063045367644	3.13339009125519e-28	0.501155309923813	1.69031368185205e-62	4.70008513688279e-28	2.53547052277808e-62
6	Oligodendroglioma	oligo_st1	top10	0.9	2.39789527279837	hypoxia1	965	108	-0.0336649	-0.426106	-0.0438855	-0.460053	0.39244077514637	0.41616697330721	7.25796355442337e-45	0.687404247987591	6.4962861029245e-136	4.35477813265402e-44	1.94888583087735e-135
6	Oligodendroglioma	oligo_st1	top10	0.9	2.39789527279837	ecm_score1	965	108	0.0531782449673272	-0.00735855	0.0468256389354039	-0.0203909	0.0605367946994444	0.0672165645797948	1.76776980303165e-15	0.57155560260685	8.74972847844484e-85	2.65165470454748e-15	1.31245927176673e-84
6	Oligodendroglioma	oligo_st1	top10	0.9	2.39789527279837	angiogenesis1	965	108	0.0716515969525032	-0.00770968	0.0611551039011242	-0.0148265	0.0793612745629391	0.075981643826133	1.02579570245483e-17	0.576757878086328	1.18719401706412e-86	3.07738710736448e-17	2.37438803412824e-86
6	Oligodendroglioma	oligo_st1	top10	0.9	2.39789527279837	CD44_expr	965	108	1.12049892948769	0.360794658406295	1.18705768272415	0.298626578204676	0.759704271081398	0.888431104519471	2.80640032951542e-46	0.672268337382875	6.6966981910191e-128	4.20960049427314e-46	1.33933963820382e-127
6	Oligodendroglioma	oligo_st1	top10	0.9	2.39789527279837	ITGAV_expr	965	108	0.373444595890179	0.277962694947257	0.356388843251338	0.231049060186648	0.0954819009429222	0.125339783064689	1.25941003532397e-07	0.142573176218004	8.75053273702377e-06	1.88911505298595e-07	8.75053273702377e-06
6	Oligodendroglioma	oligo_st1	top10	0.9	2.39789527279837	ITGB1_expr	965	108	0.540086016061433	0.37166627882085	0.529675638391324	0.346573590279973	0.168419737240583	0.183102048111352	1.9916065643449e-13	0.336377803569246	5.88273025999022e-27	3.9832131286898e-13	8.82409538998533e-27
6	Oligodendroglioma	oligo_st2	top5	0.95	1.09861228866811	MES_like	3464	309	0.009247701957798	0.00564196332476546	0.00346786129498768	8.65094723889978e-05	0.00360573863303254	0.00338135182259868	5.31662983001751e-12	0.203714777567773	9.04806128238292e-34	7.97494474502627e-12	9.04806128238292e-34
6	Oligodendroglioma	oligo_st2	top5	0.95	1.09861228866811	Myeloid_cells	3464	309	0.0190938008179266	0.00257442345457983	0.00822396601791432	8.36015909715178e-05	0.0165193773633468	0.0081403644269428	2.01181595970004e-71	0.542177898080451	5.3047049292648e-264	6.03544787910012e-71	1.06094098585296e-263
6	Oligodendroglioma	oligo_st2	top5	0.95	1.09861228866811	hypoxia1	3464	309	-0.296094	-0.288849	-0.296021	-0.293308	-0.00724462	-0.00271286	0.0366017301234334	-0.175754	1.97549170440381e-25	0.04392207614812	2.96323755660571e-25
6	Oligodendroglioma	oligo_st2	top5	0.95	1.09861228866811	ecm_score1	3464	309	-0.0582038	-0.0774918	-0.0565468	-0.076955	0.0192880129647459	0.0204081848225568	3.63861120658126e-30	0.165914649649705	8.38616182542422e-23	7.27722241316252e-30	8.38616182542422e-23
6	Oligodendroglioma	oligo_st2	top5	0.95	1.09861228866811	angiogenesis1	3464	309	-0.0442067	-0.0428509	-0.0461497	-0.0448814	-0.00135577	-0.00126835	0.122331757411474	-0.15607	2.48847940773288e-20	0.122331757411474	2.98617528927946e-20
6	Oligodendroglioma	oligo_st2	top5	0.95	1.09861228866811	CD44_expr	3464	309	0.0932342589522631	0.0320919308720928	0.115524530093324	0	0.0611423280801704	0.115524530093324	8.34802543910555e-35	0.377313098179565	1.26258219400062e-117	2.50440763173167e-34	1.89387329100093e-117
6	Oligodendroglioma	oligo_st2	top5	0.95	1.09861228866811	ITGAV_expr	3464	309	0.134635631119868	0.101473402321512	0.115524530093324	0.115524530093324	0.033162228798356	0	1.33516074775145e-07	0.197650680709738	7.51676842820518e-32	2.6703214955029e-07	1.50335368564104e-31
6	Oligodendroglioma	oligo_st2	top5	0.95	1.09861228866811	ITGB1_expr	3464	309	0.0780817307091427	0.0554496822805834	0.115524530093324	0	0.0226320484285593	0.115524530093324	1.56405830704684e-07	0.0908233338352976	8.57382789474677e-08	3.12811661409368e-07	1.02885934736961e-07
6	Oligodendroglioma	oligo_st2	top10	0.9	0.693147180559945	MES_like	3464	751	0.00774024699918565	0.00547180563885226	9.66870573759333e-05	8.65094723889819e-05	0.00226844136033339	1.01775849869513e-05	3.13197625937266e-15	0.203714777567773	9.04806128238292e-34	4.69796438905898e-15	9.04806128238292e-34
6	Oligodendroglioma	oligo_st2	top10	0.9	0.693147180559945	Myeloid_cells	3464	751	0.0124019004520013	0.00173551906099731	0.00209689576437709	8.29473176404379e-05	0.010666381391004	0.00201394844673665	3.27642082863844e-99	0.542177898080451	5.3047049292648e-264	6.55284165727688e-99	1.06094098585296e-263
6	Oligodendroglioma	oligo_st2	top10	0.9	0.693147180559945	hypoxia1	3464	751	-0.298563	-0.286985	-0.300932	-0.2921	-0.0115776	-0.00883174	1.35767896829238e-09	-0.175754	1.97549170440381e-25	2.03651845243857e-09	2.96323755660571e-25
6	Oligodendroglioma	oligo_st2	top10	0.9	0.693147180559945	ecm_score1	3464	751	-0.0681335	-0.0778855	-0.0698901	-0.0769688	0.00975199326965737	0.00707866750984813	5.65840919214097e-15	0.165914649649705	8.38616182542422e-23	6.79009103056917e-15	8.38616182542422e-23
6	Oligodendroglioma	oligo_st2	top10	0.9	0.693147180559945	angiogenesis1	3464	751	-0.0466385	-0.0419569	-0.0497934	-0.0440201	-0.00468165	-0.00577338	6.05911025273264e-10	-0.15607	2.48847940773288e-20	9.08866537909895e-10	2.98617528927946e-20
6	Oligodendroglioma	oligo_st2	top10	0.9	0.693147180559945	CD44_expr	3464	751	0.0769142650715373	0.0266482915034934	0	0	0.0502659735680439	0	6.74711470273699e-53	0.377313098179565	1.26258219400062e-117	1.3494229405474e-52	1.89387329100093e-117
6	Oligodendroglioma	oligo_st2	top10	0.9	0.693147180559945	ITGAV_expr	3464	751	0.129547188572185	0.0974791948848873	0.115524530093324	0.115524530093324	0.0320679936872977	0	2.18811418490192e-13	0.197650680709738	7.51676842820518e-32	4.37622836980384e-13	1.50335368564104e-31
6	Oligodendroglioma	oligo_st2	top10	0.9	0.693147180559945	ITGB1_expr	3464	751	0.0684070198279227	0.0544405936209347	0	0	0.013966426206988	0	3.55060433733106e-06	0.0908233338352976	8.57382789474677e-08	5.32590650599658e-06	1.02885934736961e-07
8	Astrocytoma	astro_st3	top5	0.95	2.56494935746154	MES_like	3105	169	0.0249980219318852	0.0329114760061996	0.0172226877524734	0.0278795235455472	-0.00791345	-0.0106568	1.63720448245079e-06	-0.322682	3.62184777861504e-76	1.96464537894095e-06	5.43277166792256e-76
8	Astrocytoma	astro_st3	top5	0.95	2.56494935746154	Myeloid_cells	3105	169	0.113675429326226	0.110377062606534	0.112705095713603	0.109620597849051	0.00329836671969234	0.00308449786455146	0.268436779478417	0.139014991655727	7.19792379817785e-15	0.268436779478417	7.19792379817785e-15
8	Astrocytoma	astro_st3	top5	0.95	2.56494935746154	hypoxia1	3105	169	-0.325429	-0.345006	-0.331832	-0.352535	0.0195771123098502	0.0207029511093186	0.00102727646302756	0.204066991626261	1.52222576852404e-30	0.00123273175563307	1.82667092222885e-30
8	Astrocytoma	astro_st3	top5	0.95	2.56494935746154	ecm_score1	3105	169	0.104528406886283	0.119261009531749	0.0996918702412768	0.111538378151241	-0.0147326	-0.0118465	5.16584640564866e-05	-0.296649	4.10949870577278e-64	5.16584640564866e-05	4.93139844692733e-64
8	Astrocytoma	astro_st3	top5	0.95	2.56494935746154	angiogenesis1	3105	169	-0.0878179	-0.0857668	-0.088912	-0.0910999	-0.00205116	0.00218797099555632	0.76143887586774	-0.0647938	0.000302890780061314	0.76143887586774	0.000302890780061314
8	Astrocytoma	astro_st3	top5	0.95	2.56494935746154	CD44_expr	3105	169	0.982917686272704	1.09099380610279	0.959732937584776	1.08233659421124	-0.108076	-0.122604	2.77056474600625e-08	-0.185236	2.28267082981623e-25	3.3246776952075e-08	2.28267082981623e-25
8	Astrocytoma	astro_st3	top5	0.95	2.56494935746154	ITGAV_expr	3105	169	0.540367321269068	0.569853285510283	0.534583264877007	0.57054352393348	-0.029486	-0.0359603	0.0488156137734371	-0.107303	2.04606630608473e-09	0.0488156137734371	2.45527956730167e-09
8	Astrocytoma	astro_st3	top5	0.95	2.56494935746154	ITGB1_expr	3105	169	0.249120041426867	0.259217425313521	0.259930192709979	0.259930192709979	-0.0100974	0	0.365236750072318	-0.0606194	0.000725872142448549	0.365236750072318	0.000725872142448549
8	Astrocytoma	astro_st3	top10	0.9	2.30258509299405	MES_like	3105	363	0.0263603538261848	0.0332910105112274	0.0196655820712647	0.0284518607289217	-0.00693066	-0.00878628	8.67041653109888e-09	-0.322682	3.62184777861504e-76	8.67041653109888e-09	5.43277166792256e-76
8	Astrocytoma	astro_st3	top10	0.9	2.30258509299405	Myeloid_cells	3105	363	0.110452826761283	0.110570323579347	0.108081004072459	0.109804396438826	-0.000117497	-0.00172339	0.825224895480262	0.139014991655727	7.19792379817785e-15	0.825224895480262	7.19792379817785e-15
8	Astrocytoma	astro_st3	top10	0.9	2.30258509299405	hypoxia1	3105	363	-0.32459	-0.346502	-0.330795	-0.353402	0.0219115872106	0.0226073395075067	2.0516551824367e-07	0.204066991626261	1.52222576852404e-30	2.46198621892403e-07	1.82667092222885e-30
8	Astrocytoma	astro_st3	top10	0.9	2.30258509299405	ecm_score1	3105	363	0.107468294183045	0.11991416264061	0.101250247933606	0.112116065939007	-0.0124459	-0.0108658	1.55121784553206e-06	-0.296649	4.10949870577278e-64	1.55121784553206e-06	4.93139844692733e-64
8	Astrocytoma	astro_st3	top10	0.9	2.30258509299405	angiogenesis1	3105	363	-0.086872	-0.0857469	-0.0895646	-0.0912218	-0.00112512	0.00165721698446493	0.966132876696506	-0.0647938	0.000302890780061314	0.966132876696506	0.000302890780061314
8	Astrocytoma	astro_st3	top10	0.9	2.30258509299405	CD44_expr	3105	363	1.02876593273201	1.09257070390815	0.987625881499053	1.08388940921106	-0.0638048	-0.0962635	4.88180203760786e-07	-0.185236	2.28267082981623e-25	4.88180203760786e-07	2.28267082981623e-25
8	Astrocytoma	astro_st3	top10	0.9	2.30258509299405	ITGAV_expr	3105	363	0.543294688000726	0.57155191532035	0.534583264877007	0.57054352393348	-0.0282572	-0.0359603	0.0108135103304482	-0.107303	2.04606630608473e-09	0.0108135103304482	2.45527956730167e-09
8	Astrocytoma	astro_st3	top10	0.9	2.30258509299405	ITGB1_expr	3105	363	0.249860653083205	0.259833782148955	0.223969933653507	0.259930192709979	-0.00997313	-0.0359603	0.298674255429747	-0.0606194	0.000725872142448549	0.298674255429747	0.000725872142448549
8	Astrocytoma	astro_st4	top5	0.95	2.77258872223978	MES_like	2607	146	0.00264111464690426	0.00754863276667585	7.39337939395055e-05	0.00222107058153608	-0.00490752	-0.00214714	1.25038357986759e-16	-0.338202	8.97601951031626e-71	2.50076715973518e-16	1.07712234123795e-70
8	Astrocytoma	astro_st4	top5	0.95	2.77258872223978	Myeloid_cells	2607	146	0.061407988406333	0.0657023437761495	0.062009517601921	0.0674822054095706	-0.00429436	-0.00547269	0.0152351574749004	-0.245237	5.20040147706846e-37	0.0182821889698804	6.24048177248215e-37
8	Astrocytoma	astro_st4	top5	0.95	2.77258872223978	hypoxia1	2607	146	-0.226311	-0.220616	-0.231369	-0.222116	-0.0056947	-0.00925243	0.32461048619841	-0.169288	3.24977847028231e-18	0.32461048619841	3.24977847028231e-18
8	Astrocytoma	astro_st4	top5	0.95	2.77258872223978	ecm_score1	2607	146	0.122554589199358	0.183366450785428	0.124381962658982	0.189635140723334	-0.0608119	-0.0652532	5.13375285926092e-20	-0.488528	1.82531784848853e-156	7.70062928889137e-20	3.65063569697707e-156
8	Astrocytoma	astro_st4	top5	0.95	2.77258872223978	angiogenesis1	2607	146	-0.0343542	-0.0236823	-0.0428713	-0.027899	-0.0106719	-0.0149723	5.56651230029737e-05	-0.263964	8.23407131864536e-43	8.34976845044605e-05	1.2351106977968e-42
8	Astrocytoma	astro_st4	top5	0.95	2.77258872223978	CD44_expr	2607	146	0.332382078607861	0.425344828790148	0.3106133312235	0.397256728793493	-0.0929628	-0.0866434	1.14894454746704e-06	-0.301786	4.96112641730122e-56	1.14894454746704e-06	5.95335170076146e-56
8	Astrocytoma	astro_st4	top5	0.95	2.77258872223978	ITGAV_expr	2607	146	0.378113341036483	0.442661059148313	0.361296469737021	0.433216987849966	-0.0645477	-0.0719205	5.66878181990512e-05	-0.22224	1.55477073125361e-30	8.50317272985768e-05	2.33215609688041e-30
8	Astrocytoma	astro_st4	top5	0.95	2.77258872223978	ITGB1_expr	2607	146	0.3194377015388	0.382494774870432	0.3106133312235	0.361296469737021	-0.0630571	-0.0506831	0.000333636016831029	-0.271169	3.58960290955914e-45	0.000400363220197235	7.17920581911828e-45
8	Astrocytoma	astro_st4	top10	0.9	2.48491	MES_like	2607	272	0.00288360694225938	0.00778520209376563	7.62046675897188e-05	0.00253572710762948	-0.0049016	-0.00245952	3.95433638315172e-26	-0.338202	8.97601951031626e-71	7.90867276630343e-26	1.07712234123795e-70
8	Astrocytoma	astro_st4	top10	0.9	2.48491	Myeloid_cells	2607	272	0.0609207454359411	0.0659908315125707	0.0615529796657527	0.0681129681375292	-0.00507009	-0.00655999	0.000217672293630054	-0.245237	5.20040147706846e-37	0.000261206752356064	6.24048177248215e-37
8	Astrocytoma	astro_st4	top10	0.9	2.48491	hypoxia1	2607	272	-0.224945	-0.220468	-0.230782	-0.221886	-0.0044768	-0.0088958	0.313422742693269	-0.169288	3.24977847028231e-18	0.313422742693269	3.24977847028231e-18
8	Astrocytoma	astro_st4	top10	0.9	2.48491	ecm_score1	2607	272	0.127044514398297	0.186124923978462	0.131526223408987	0.190811492053143	-0.0590804	-0.0592853	6.03625689533128e-33	-0.488528	1.82531784848853e-156	1.20725137906626e-32	3.65063569697707e-156
8	Astrocytoma	astro_st4	top10	0.9	2.48491	angiogenesis1	2607	272	-0.0329745	-0.0232671	-0.0377789	-0.0274325	-0.00970736	-0.0103464	9.29542505643154e-06	-0.263964	8.23407131864536e-43	1.11545100677178e-05	1.2351106977968e-42
8	Astrocytoma	astro_st4	top10	0.9	2.48491	CD44_expr	2607	272	0.331301583505288	0.430487099107436	0.3106133312235	0.411979608250541	-0.0991855	-0.101366	1.20252556363517e-11	-0.301786	4.96112641730122e-56	1.4430306763622e-11	5.95335170076146e-56
8	Astrocytoma	astro_st4	top10	0.9	2.48491	ITGAV_expr	2607	272	0.391519627861938	0.444582473480461	0.397256728793493	0.433216987849966	-0.0530628	-0.0359603	1.92975304830114e-05	-0.22224	1.55477073125361e-30	2.31570365796137e-05	2.33215609688041e-30
8	Astrocytoma	astro_st4	top10	0.9	2.48491	ITGB1_expr	2607	272	0.31649413224388	0.38624031752054	0.3106133312235	0.374466534194249	-0.0697462	-0.0638532	8.88458356085701e-08	-0.271169	3.58960290955914e-45	1.33268753412855e-07	7.17920581911828e-45
8	GBM	gbm_st5	top5	0.95	3.17805383034795	MES_like	4119	210	0.146995500721128	0.109884653617791	0.0935139794113453	0.0587867403574607	0.0371108471033369	0.0347272390538846	1.16626443915123e-05	0.294374206269197	3.89332867799874e-83	1.16626443915123e-05	7.78665735599748e-83
8	GBM	gbm_st5	top5	0.95	3.17805383034795	Myeloid_cells	4119	210	0.0361979003190646	0.00782993020658919	0.0322316574717344	0.00445904917055351	0.0283679701124755	0.0277726083011809	1.4856775884012e-83	0.699555062095756	0	8.91406553040717e-83	0
8	GBM	gbm_st5	top5	0.95	3.17805383034795	hypoxia1	4119	210	0.138183280142152	0.0418911051307059	0.130741437625155	0.0631442576205531	0.0962921750114457	0.0675971800046024	1.93744841825056e-06	0.445350898316898	6.48972538565468e-200	3.87489683650111e-06	3.89383523139281e-199
8	GBM	gbm_st5	top5	0.95	3.17805383034795	ecm_score1	4119	210	0.206341556798937	0.0724369142845959	0.134877430283956	0.0776907402194829	0.133904642514341	0.0571866900644729	2.1533663992998e-36	0.55087133165789	0	6.46009919789939e-36	0
8	GBM	gbm_st5	top5	0.95	3.17805383034795	angiogenesis1	4119	210	0.0477644057990947	0.0102120822971615	0.0470273310181117	0.0138654616075752	0.0375523235019332	0.0331618694105365	5.87834385899874e-15	0.381282365288777	1.17901030397265e-142	1.76350315769962e-14	3.53703091191795e-142
8	GBM	gbm_st5	top5	0.95	3.17805383034795	CD44_expr	4119	210	0.445938858571022	0.203569557611149	0.429183330278868	0.173286795139986	0.242369300959874	0.255896535138881	2.52316817188211e-40	0.579170678189138	0	7.56950451564633e-40	0
8	GBM	gbm_st5	top5	0.95	3.17805383034795	ITGAV_expr	4119	210	0.351355311629497	0.236433528772321	0.346573590279973	0.223969933653507	0.114921782857176	0.122603656626466	1.13929668459186e-17	0.287390595784525	3.70357272826207e-79	3.41789005377557e-17	1.11107181847862e-78
8	GBM	gbm_st5	top5	0.95	3.17805383034795	ITGB1_expr	4119	210	0.33160758300687	0.16717662918848	0.3106133312235	0.137326536083514	0.16443095381839	0.173286795139986	1.5095654355129e-27	0.351791641354683	2.75351956442464e-120	4.5286963065387e-27	8.26055869327392e-120
8	GBM	gbm_st5	top10	0.9	2.83321334405622	MES_like	4119	454	0.146265264464399	0.107504430034528	0.0999934119014312	0.0556075683302811	0.0387608344298703	0.0443858435711502	1.28886600168447e-10	0.294374206269197	3.89332867799874e-83	1.54663920202136e-10	7.78665735599748e-83
8	GBM	gbm_st5	top10	0.9	2.83321334405622	Myeloid_cells	4119	454	0.0273137503103525	0.00704183181545994	0.0215053693293279	0.00406381296493486	0.0202719184948926	0.017441556364393	6.78089678185318e-133	0.699555062095756	0	2.03426903455595e-132	0
8	GBM	gbm_st5	top10	0.9	2.83321334405622	hypoxia1	4119	454	0.140331653512116	0.0352142559594217	0.13866367791374	0.0574820834711145	0.105117397552694	0.081181594442626	7.03557817267335e-14	0.445350898316898	6.48972538565468e-200	1.40711563453467e-13	3.89383523139281e-199
8	GBM	gbm_st5	top10	0.9	2.83321334405622	ecm_score1	4119	454	0.164305563239905	0.06872930399873	0.113099478585194	0.0760505548552735	0.0955762592411746	0.0370489237299205	1.0123242754414e-47	0.55087133165789	0	3.03697282632419e-47	0
8	GBM	gbm_st5	top10	0.9	2.83321334405622	angiogenesis1	4119	454	0.0383448551217631	0.00887885148489328	0.034064784690464	0.0122728717033617	0.0294660036368699	0.0217919129871023	1.54684051409064e-17	0.381282365288777	1.17901030397265e-142	3.09368102818127e-17	3.53703091191795e-142
8	GBM	gbm_st5	top10	0.9	2.83321334405622	CD44_expr	4119	454	0.400755324668805	0.193030734952867	0.397256728793493	0.173286795139986	0.207724589715938	0.223969933653507	1.87671276109671e-66	0.579170678189138	0	5.63013828329014e-66	0
8	GBM	gbm_st5	top10	0.9	2.83321334405622	ITGAV_expr	4119	454	0.332693286286312	0.231094277609608	0.346573590279973	0.223969933653507	0.101599008676704	0.122603656626466	7.63689406904891e-27	0.287390595784525	3.70357272826207e-79	2.29106822071467e-26	1.11107181847862e-78
8	GBM	gbm_st5	top10	0.9	2.83321334405622	ITGB1_expr	4119	454	0.284252579555599	0.162095597492761	0.259930192709979	0.137326536083514	0.122156982062838	0.122603656626466	4.04099159940062e-36	0.351791641354683	2.75351956442464e-120	1.21229747982019e-35	8.26055869327392e-120
8	GBM	gbm_st6	top5	0.95	4.17438726989564	MES_like	3217	166	0.000323153026096377	0.00191900318664326	5.33432673128102e-05	6.78971131382339e-05	-0.00159585	-1.45538e-05	2.95402538802973e-28	-0.689742	0	8.86207616408918e-28	0
8	GBM	gbm_st6	top5	0.95	4.17438726989564	Myeloid_cells	3217	166	0.0502548312418609	0.0189559446686807	0.0518024449088015	0.0123679193105735	0.0312988865731801	0.039434525598228	1.26978412568645e-69	0.827051178958127	0	2.5395682513729e-69	0
8	GBM	gbm_st6	top5	0.95	4.17438726989564	hypoxia1	3217	166	-0.463101	-0.496444	-0.484339	-0.5181	0.0333423232588502	0.0337613703534655	2.89277713401556e-08	0.206671822584938	2.26546492694878e-32	8.67833140204668e-08	4.53092985389756e-32
8	GBM	gbm_st6	top5	0.95	4.17438726989564	ecm_score1	3217	166	0.298871984344093	0.0757584686568832	0.282211593500668	0.0429305594616993	0.22311351568721	0.239281034038969	1.25447688088336e-51	0.917854472599732	0	7.52686128530015e-51	0
8	GBM	gbm_st6	top5	0.95	4.17438726989564	angiogenesis1	3217	166	-0.0130813	-0.093538	-0.020146	-0.119776	0.0804566288931979	0.0996296904888148	4.95466317522259e-45	0.766504123014903	0	2.97279790513356e-44	0
8	GBM	gbm_st6	top5	0.95	4.17438726989564	CD44_expr	3217	166	0.655716110951883	0.365057327741855	0.57054352393348	0.274653072167027	0.290658783210028	0.295890451766452	9.73871416535954e-35	0.692835036449717	0	1.94774283307191e-34	0
8	GBM	gbm_st6	top5	0.95	4.17438726989564	ITGAV_expr	3217	166	1.15591747360518	0.82234550992222	1.17711783900967	0.830473716643459	0.333571963682956	0.34664412236621	2.07691652064646e-33	0.816508940236166	0	1.24614991238787e-32	0
8	GBM	gbm_st6	top5	0.95	4.17438726989564	ITGB1_expr	3217	166	0.600868656145945	0.314373599221887	0.585266403390527	0.259930192709979	0.286495056924058	0.325336210680548	2.0934427867667e-43	0.652867224009689	0	1.25606567206002e-42	0
8	GBM	gbm_st6	top10	0.9	3.95124371858143	MES_like	3217	330	0.000324875104448558	0.00200946080371062	5.37686855548998e-05	7.50596892786889e-05	-0.00168459	-2.1291e-05	1.29987640948989e-56	-0.689742	0	7.79925845693931e-56	0
8	GBM	gbm_st6	top10	0.9	3.95124371858143	Myeloid_cells	3217	330	0.0487641931724013	0.0173483565720129	0.0491057417096006	0.0110820367734727	0.0314158366003883	0.038023704936128	5.5966580764151e-135	0.827051178958127	0	3.35799484584906e-134	0
8	GBM	gbm_st6	top10	0.9	3.95124371858143	hypoxia1	3217	330	-0.463344	-0.49831	-0.480981	-0.519992	0.0349666079929813	0.0390101612281436	8.57530012242193e-15	0.206671822584938	2.26546492694878e-32	2.57259003672658e-14	4.53092985389756e-32
8	GBM	gbm_st6	top10	0.9	3.95124371858143	ecm_score1	3217	330	0.291023002218285	0.0639813808594514	0.274731737506962	0.0295630572239621	0.227041621358833	0.245169	3.45866557243513e-98	0.917854472599732	0	2.07519934346108e-97	0
8	GBM	gbm_st6	top10	0.9	3.95124371858143	angiogenesis1	3217	330	-0.0212189	-0.0971783	-0.0313223	-0.122481	0.0759593876396031	0.0911592024940394	5.97712701472094e-79	0.766504123014903	0	3.58627620883257e-78	0
8	GBM	gbm_st6	top10	0.9	3.95124371858143	CD44_expr	3217	330	0.664012969161143	0.347597679783594	0.591851435619142	0.274653072167027	0.31641528937755	0.317198363452114	1.32542599604641e-72	0.692835036449717	0	7.95255597627849e-72	0
8	GBM	gbm_st6	top10	0.9	3.95124371858143	ITGAV_expr	3217	330	1.1608402546743	0.802833795409987	1.16897999178124	0.794513457586986	0.358006459264316	0.374466534194249	5.49115354975612e-71	0.816508940236166	0	3.29469212985367e-70	0
8	GBM	gbm_st6	top10	0.9	3.95124371858143	ITGB1_expr	3217	330	0.566197878530066	0.302061914870551	0.534583264877007	0.259930192709979	0.264135963659515	0.274653072167027	1.08107683176448e-70	0.652867224009689	0	6.48646099058687e-70	0
8	Oligodendroglioma	oligo_st1	top5	0.95	2.89037175789616	MES_like	965	50	0.377590171635284	0.0573777750150423	0.379401434791356	0.00663247450232264	0.320212396620242	0.372768960289034	3.16941157695113e-29	0.755937157417315	2.20959146730422e-179	1.90164694617068e-28	6.62877440191265e-179
8	Oligodendroglioma	oligo_st1	top5	0.95	2.89037175789616	Myeloid_cells	965	50	0.0238935909571102	0.00528224251174141	0.0262482168488657	0.0026007363619002	0.0186113484453687	0.0236474804869655	4.81736904445698e-21	0.544900896296177	1.01465376967779e-75	7.22605356668547e-21	1.52198065451669e-75
8	Oligodendroglioma	oligo_st1	top5	0.95	2.89037175789616	hypoxia1	965	50	0.071064231833782	-0.407231	0.109684851668946	-0.456145	0.478294770384219	0.56582974695698	2.01181164380071e-27	0.730033808665276	2.21324340551981e-161	1.20708698628043e-26	6.63973021655944e-161
8	Oligodendroglioma	oligo_st1	top5	0.95	2.89037175789616	ecm_score1	965	50	0.0528948109195306	-0.00289392	0.0494993327453436	-0.00961586	0.0557887321128991	0.0591151908669031	8.73453645046103e-08	0.598278795009413	9.56696468951484e-95	1.04814437405532e-07	1.43504470342723e-94
8	Oligodendroglioma	oligo_st1	top5	0.95	2.89037175789616	angiogenesis1	965	50	0.0872112613243241	-0.00259679	0.0831194982906005	-0.00832976	0.0898080507873448	0.0914492625009159	3.96356828966385e-12	0.62239657634806	1.40812401185514e-104	7.9271365793277e-12	2.81624802371029e-104
8	Oligodendroglioma	oligo_st1	top5	0.95	2.89037175789616	CD44_expr	965	50	1.27417763334806	0.402269169766589	1.2915836484077	0.3106133312235	0.871908463581474	0.980970317184201	5.21637746187898e-28	0.712626286788941	2.0300720776279e-150	7.82456619281847e-28	3.04510811644186e-150
8	Oligodendroglioma	oligo_st1	top5	0.95	2.89037175789616	ITGAV_expr	965	50	0.365383021590025	0.283742476037816	0.385861631493871	0.259930192709979	0.0816405455522083	0.125931438783892	7.535831596993e-05	0.169530006379166	1.17126661322877e-07	9.0429979163916e-05	1.17126661322877e-07
8	Oligodendroglioma	oligo_st1	top5	0.95	2.89037175789616	ITGB1_expr	965	50	0.541727732741519	0.382908077423217	0.534583264877007	0.361296469737021	0.158819655318302	0.173286795139986	8.98298608096349e-08	0.401056718668145	1.36185991885363e-38	1.34744791214452e-07	2.04278987828044e-38
8	Oligodendroglioma	oligo_st1	top10	0.9	2.39789527279837	MES_like	965	108	0.29643265222505	0.0459340096618699	0.309124267166806	0.00466224951359445	0.25049864256318	0.304462017653212	2.7038572595671e-49	0.755937157417315	2.20959146730422e-179	8.1115717787013e-49	6.62877440191265e-179
8	Oligodendroglioma	oligo_st1	top10	0.9	2.39789527279837	Myeloid_cells	965	108	0.0191312578420787	0.0046228186687916	0.0117812686565447	0.00244062360244246	0.0145084391732871	0.00934064505410222	2.9778743469517e-29	0.544900896296177	1.01465376967779e-75	4.46681152042755e-29	1.52198065451669e-75
8	Oligodendroglioma	oligo_st1	top10	0.9	2.39789527279837	hypoxia1	965	108	-0.0409969	-0.425478	-0.0519884	-0.465521	0.384481564299215	0.413532299817059	3.86198031339357e-47	0.730033808665276	2.21324340551981e-161	2.31718818803614e-46	6.63973021655944e-161
8	Oligodendroglioma	oligo_st1	top10	0.9	2.39789527279837	ecm_score1	965	108	0.0524760789305491	-0.00661682	0.0471378516504991	-0.0159136	0.0590928979159107	0.0630514140425252	5.07184016721553e-15	0.598278795009413	9.56696468951484e-95	6.08620820065864e-15	1.43504470342723e-94
8	Oligodendroglioma	oligo_st1	top10	0.9	2.39789527279837	angiogenesis1	965	108	0.0714746606651408	-0.00669167	0.062623366640113	-0.0127026	0.0781663323620871	0.075325971816428	2.29562539593849e-18	0.62239657634806	1.40812401185514e-104	6.88687618781546e-18	2.81624802371029e-104
8	Oligodendroglioma	oligo_st1	top10	0.9	2.39789527279837	CD44_expr	965	108	1.09759005854144	0.365513938951408	1.11731258095721	0.259930192709979	0.732076119590031	0.857382388247226	9.8442895203057e-47	0.712626286788941	2.0300720776279e-150	1.47664342804586e-46	3.04510811644186e-150
8	Oligodendroglioma	oligo_st1	top10	0.9	2.39789527279837	ITGAV_expr	965	108	0.372739823512685	0.277290100017192	0.385861631493871	0.259930192709979	0.0954497234954934	0.125931438783892	2.83162055280163e-10	0.169530006379166	1.17126661322877e-07	4.24743082920244e-10	1.17126661322877e-07
8	Oligodendroglioma	oligo_st1	top10	0.9	2.39789527279837	ITGB1_expr	965	108	0.53169080146704	0.373424353466603	0.534583264877007	0.346573590279973	0.158266448000437	0.188009674597034	6.30105902273564e-15	0.401056718668145	1.36185991885363e-38	1.26021180454713e-14	2.04278987828044e-38
8	Oligodendroglioma	oligo_st2	top5	0.95	1.09861228866811	MES_like	3464	309	0.0095850368018775	0.00570698965406822	0.00500565513394779	8.92901340015218e-05	0.00387804714780928	0.00491636499994627	6.19643061378263e-14	0.233606079121817	3.75525267899291e-44	9.29464592067395e-14	3.75525267899291e-44
8	Oligodendroglioma	oligo_st2	top5	0.95	1.09861228866811	Myeloid_cells	3464	309	0.0191373164750041	0.00258469368923168	0.00785637247222943	8.39469018965731e-05	0.0165526227857724	0.00777242557033286	6.29110029426164e-72	0.592997802669913	0	1.88733008827849e-71	0
8	Oligodendroglioma	oligo_st2	top5	0.95	1.09861228866811	hypoxia1	3464	309	-0.298133	-0.288489	-0.299111	-0.292001	-0.00964421	-0.00711071	0.000262037244916411	-0.196253	2.04026894933411e-31	0.000393055867374617	3.06040342400116e-31
8	Oligodendroglioma	oligo_st2	top5	0.95	1.09861228866811	ecm_score1	3464	309	-0.0587728	-0.0774551	-0.0568329	-0.0769096	0.0186823498116404	0.0200767372453376	9.36354832657557e-32	0.174288910150426	4.97723239389627e-25	1.87270966531511e-31	4.97723239389627e-25
8	Oligodendroglioma	oligo_st2	top5	0.95	1.09861228866811	angiogenesis1	3464	309	-0.0443795	-0.0428069	-0.0470989	-0.0447394	-0.0015726	-0.00235945	0.0292973227263362	-0.181019	6.6750643760216e-27	0.0351567872716034	8.01007725122592e-27
8	Oligodendroglioma	oligo_st2	top5	0.95	1.09861228866811	CD44_expr	3464	309	0.0955162457923239	0.0322330414080258	0.0866433975699932	0	0.063283204384298	0.0866433975699932	3.4365871699884e-42	0.425993890365031	9.21389651140863e-153	2.06195230199304e-41	1.84277930228173e-152
8	Oligodendroglioma	oligo_st2	top5	0.95	1.09861228866811	ITGAV_expr	3464	309	0.131498086883087	0.100686583726403	0.0866433975699932	0.0866433975699932	0.0308115031566844	0	1.77782993833305e-08	0.231203733777903	2.92722888750421e-43	3.5556598766661e-08	5.85445777500843e-43
8	Oligodendroglioma	oligo_st2	top5	0.95	1.09861228866811	ITGB1_expr	3464	309	0.0792897670287409	0.0557427919056666	0.0866433975699932	0	0.0235469751230743	0.0866433975699932	4.07683889586645e-09	0.11161922792715	4.46820660108319e-11	8.15367779173289e-09	5.36184792129983e-11
8	Oligodendroglioma	oligo_st2	top10	0.9	0.693147180559945	MES_like	3464	751	0.00782408769757119	0.0055626387281568	0.00234101897448964	8.7654450700045e-05	0.00226144896941439	0.00225336452378959	1.32077817881206e-16	0.233606079121817	3.75525267899291e-44	1.98116726821809e-16	3.75525267899291e-44
8	Oligodendroglioma	oligo_st2	top10	0.9	0.693147180559945	Myeloid_cells	3464	751	0.0121473842226976	0.00182287277149146	0.00274551948519392	8.38378562481754e-05	0.0103245114512061	0.00266168162894574	1.71254317772462e-103	0.592997802669913	0	3.42508635544924e-103	0
8	Oligodendroglioma	oligo_st2	top10	0.9	0.693147180559945	hypoxia1	3464	751	-0.298807	-0.286731	-0.301849	-0.290197	-0.0120761	-0.011652	5.282872112292e-13	-0.196253	2.04026894933411e-31	7.924308168438e-13	3.06040342400116e-31
8	Oligodendroglioma	oligo_st2	top10	0.9	0.693147180559945	ecm_score1	3464	751	-0.0680533	-0.0779299	-0.0694649	-0.0769501	0.00987660899565344	0.00748516532542648	2.01433824601181e-17	0.174288910150426	4.97723239389627e-25	3.02150736901771e-17	4.97723239389627e-25
8	Oligodendroglioma	oligo_st2	top10	0.9	0.693147180559945	angiogenesis1	3464	751	-0.0461809	-0.042052	-0.0490123	-0.0438872	-0.00412894	-0.00512513	1.20026783555547e-09	-0.181019	6.6750643760216e-27	1.8004017533332e-09	8.01007725122592e-27
8	Oligodendroglioma	oligo_st2	top10	0.9	0.693147180559945	CD44_expr	3464	751	0.0776384113983783	0.0268718461599586	0.0866433975699932	0	0.0507665652384198	0.0866433975699932	7.87553919935776e-65	0.425993890365031	9.21389651140863e-153	1.57510783987155e-64	1.84277930228173e-152
8	Oligodendroglioma	oligo_st2	top10	0.9	0.693147180559945	ITGAV_expr	3464	751	0.12781430055437	0.0966865244332263	0.0866433975699932	0.0866433975699932	0.0311277761211437	0	5.88681235368877e-17	0.231203733777903	2.92722888750421e-43	1.17736247073775e-16	5.85445777500843e-43
8	Oligodendroglioma	oligo_st2	top10	0.9	0.693147180559945	ITGB1_expr	3464	751	0.0683910587719722	0.0549234652917464	0.0866433975699932	0	0.0134675934802258	0.0866433975699932	2.50048926298127e-07	0.11161922792715	4.46820660108319e-11	3.00058711557752e-07	5.36184792129983e-11

## Sheet: Supplementary Table S5
barcode	patient	sample	shortLetterCode	definition	sample_submitter_id	intermediate_dimension	tumor_descriptor	sample_id	pathology_report_uuid	submitter_id	shortest_dimension	sample_type	specimen_type	longest_dimension	days_to_collection	state	initial_weight	tissue_type	preservation_method	synchronous_malignancy	supratentorial_localization	days_to_diagnosis	laterality	treatments	tissue_or_organ_of_origin	days_to_last_follow_up	age_at_diagnosis	primary_diagnosis	prior_malignancy	year_of_diagnosis	prior_treatment	diagnosis_is_primary_disease	morphology	first_symptom_longest_duration	classification_of_tumor	diagnosis_id	icd_10_code	site_of_resection_or_biopsy	first_symptom_prior_to_diagnosis	tumor_grade	sites_of_involvement	tumor_of_origin	race	gender	ethnicity	vital_status	age_at_index	days_to_birth	demographic_id
TCGA-HT-7468-01A-11R-2027-07	TCGA-HT-7468	TCGA-HT-7468-01A	TP	Primary solid Tumor	TCGA-HT-7468-01A	0.7	Primary	d2775f99-cc96-4c72-94ff-e3ba985dc151	f56fcc2c-db3d-4ae5-b8dc-975b98fb4675	TCGA-HT-7468	0.7	Primary Tumor	Unknown	1.3		released		Tumor	Unknown	No	White Matter	0	Right		Cerebrum	203	11209	Oligodendroglioma, anaplastic	no	2011	No	TRUE	9451/3	>=181 Days	primary	be772bb8-1310-5962-9ee8-f0a9db3fc000	C71.0	Nervous system, NOS	Seizures	G3			white	male	not hispanic or latino	Alive	30	-11209	57030d4b-c8c5-5c33-b818-24d94513b0fa
TCGA-DU-7015-01A-11R-2027-07	TCGA-DU-7015	TCGA-DU-7015-01A	TP	Primary solid Tumor	TCGA-DU-7015-01A	1	Primary	5fbc6fe2-e12c-4d01-b80e-046b29a68153	15dbad7b-e2ae-42b0-92a1-5ccfc3090c2d	TCGA-DU-7015	0.9	Primary Tumor	Unknown	1		released		Tumor	Unknown	No	Cerebral Cortex	0	Right		Cerebrum	2761	15041	Oligodendroglioma, NOS	no	2004	No	TRUE	9450/3	0-30 Days	primary	4ad39065-aefb-5d1d-a47d-5d0b25b28093	C71.0	Nervous system, NOS	Seizures	G2			white	female	not hispanic or latino	Alive	41	-15041	26bcab34-95af-52fd-abc6-449e6cbde95a
TCGA-HT-7601-01A-11R-2090-07	TCGA-HT-7601	TCGA-HT-7601-01A	TP	Primary solid Tumor	TCGA-HT-7601-01A	1	Primary	7f6b5679-49e1-498d-bd1f-a757cd7db4cc	2a8341ad-9d93-4a5f-b3f8-0ff0dfda1be7	TCGA-HT-7601	0.9	Primary Tumor	Solid Tissue	2.7		released		Tumor	Unknown	No	White Matter	0	Left		Brain, NOS	153	10989	Astrocytoma, anaplastic	no	2008	No	TRUE	9401/3	0-30 Days	primary	e7914526-4035-56bc-9d16-24bc93dd33ee	C71.9	Nervous system, NOS	Seizures	G3			white	female	not hispanic or latino	Alive	30	-10989	3e691f57-f0b0-570f-8bf1-0c48178acc11
TCGA-DU-A6S7-01A-21R-A32Q-07	TCGA-DU-A6S7	TCGA-DU-A6S7-01A	TP	Primary solid Tumor	TCGA-DU-A6S7-01A		Primary	33752dc3-5b99-4922-85f9-00f7a58c005f	7FA0F0F7-F7B8-4127-988E-C3A43496CCCA	TCGA-DU-A6S7		Primary Tumor	Unknown		114	released	510	Tumor	Unknown	No	Not Reported	0	Left		Cerebrum	638	10170	Astrocytoma, anaplastic	no	2013	No	TRUE	9401/3	>=181 Days	primary	187fc353-29b9-501d-8563-0c6f1744b421	C71.0	Nervous system, NOS	Seizures	G3			white	female	not hispanic or latino	Alive	27	-10170	547e4758-06af-5224-a729-b3cac3a73905
TCGA-IK-7675-01A-11R-2090-07	TCGA-IK-7675	TCGA-IK-7675-01A	TP	Primary solid Tumor	TCGA-IK-7675-01A	0.8	Primary	661f567e-3e63-4692-8ef8-b80a83e6c8de	bb5fc5df-bc8d-4603-a924-c2cbe7cd2e7d	TCGA-IK-7675	0.4	Primary Tumor	Solid Tissue	1		released		Tumor	Unknown	No	White Matter	0	Right		Cerebrum	578	15900	Oligodendroglioma, NOS	no	2009	No	TRUE	9450/3	0-30 Days	primary	60e2cb03-9558-5765-94fb-dee1a5a43f66	C71.0	Nervous system, NOS	Motor or Movement Changes	G2			white	male	hispanic or latino	Dead	43	-15900	83d505cd-77ca-53e5-95a2-da798ac31375
TCGA-E1-A7YE-01A-11R-A34F-07	TCGA-E1-A7YE	TCGA-E1-A7YE-01A	TP	Primary solid Tumor	TCGA-E1-A7YE-01A		Primary	8bf3b3f3-1735-49d5-b6b9-b1fddacd6a02	695BEEA8-B980-4B04-BB43-13B097B00F46	TCGA-E1-A7YE		Primary Tumor	Solid Tissue		4541	released	30	Tumor	OCT			846			Not Reported		12817	Not Reported			Yes	FALSE	Not Reported		not reported	0b589660-bdba-45c7-9b28-ecf4deb70b4e		Not Reported				TCGA-E1-A7YE_diagnosis	white	female	not hispanic or latino	Dead	32	-11971	a1c40aa0-7e2e-58e7-b4d1-18a4c813268a
TCGA-HT-8107-01A-13R-2404-07	TCGA-HT-8107	TCGA-HT-8107-01A	TP	Primary solid Tumor	TCGA-HT-8107-01A	0.6	Primary	cc207e89-0a9c-4756-bdf1-5fab8b444022	4e4564f4-1ebf-4d0d-a461-90f866c4ec42	TCGA-HT-8107	0.4	Primary Tumor	Solid Tissue	1		released		Tumor	Unknown	No	Not Reported	0	Left		Cerebrum	14	22880	Oligodendroglioma, NOS	no	2011	No	TRUE	9450/3	0-30 Days	primary	95ef9848-a0d7-5d40-b614-c60a1e45408e	C71.0	Nervous system, NOS	Altered Mental Status	G2			white	male	not hispanic or latino	Alive	62	-22880	18c1854e-85f2-5d64-a904-59b3479576d1
TCGA-HT-7467-01A-11R-2027-07	TCGA-HT-7467	TCGA-HT-7467-01A	TP	Primary solid Tumor	TCGA-HT-7467-01A	0.8	Primary	b16c0429-9b18-4852-abb4-1ef16d5e310f	440fce7d-5d39-4e81-8b2d-11726cbd3481	TCGA-HT-7467	0.4	Primary Tumor	Unknown	3		released		Tumor	Unknown	No	White Matter	0	Right		Brain, NOS	3	19944	Oligodendroglioma, NOS	no	2011	No	TRUE	9450/3	0-30 Days	primary	48c83b72-1b53-57c8-969b-269c596d1059	C71.9	Nervous system, NOS	Sensory Changes	G2			white	male	not hispanic or latino	Alive	54	-19944	532a6b2c-c16d-513f-9114-69674a180308
TCGA-DU-8164-01A-11R-2256-07	TCGA-DU-8164	TCGA-DU-8164-01A	TP	Primary solid Tumor	TCGA-DU-8164-01A	0.8	Primary	531e3db6-1dfb-4c36-a51c-b8a9c913196a	452cb553-ee9b-44e3-bbc4-fcb36f015309	TCGA-DU-8164	0.6	Primary Tumor	Solid Tissue	0.8		released		Tumor	Unknown	No	Cerebral Cortex	0	Right		Cerebrum	651	18735	Oligodendroglioma, NOS	no	2011	No	TRUE	9450/3	31-90 Days	primary	7ad6dc97-1b58-565d-880e-96af94703d8b	C71.0	Nervous system, NOS	Seizures	G2			white	male	not hispanic or latino	Alive	51	-18735	ed6a701a-9a45-5577-9096-328cf39bf27e
TCGA-TQ-A7RF-01A-11R-A33Z-07	TCGA-TQ-A7RF	TCGA-TQ-A7RF-01A	TP	Primary solid Tumor	TCGA-TQ-A7RF-01A		Primary	8e6663ee-8c6a-412e-b5d1-6d855916367a	F4103666-DB5D-4286-8769-F51F08D61FBA	TCGA-TQ-A7RF		Primary Tumor	Solid Tissue		373	released	130	Tumor	Unknown	No	White Matter	0	Right		Cerebrum	650	9919	Oligodendroglioma, anaplastic	no	2012	No	TRUE	9451/3	>=181 Days	primary	67efa665-c22c-5c1d-bab3-c18b47bb5458	C71.0	Nervous system, NOS	Headaches	G3			white	female	not hispanic or latino	Alive	27	-9919	fc1758e5-cd1e-5eae-9cc4-d4341b31c054
TCGA-E1-5307-01A-01R-1896-07	TCGA-E1-5307	TCGA-E1-5307-01A	TP	Primary solid Tumor	TCGA-E1-5307-01A	1	Primary	ded0f767-9cee-4f1d-8e91-cb242d30b57e	60b202db-3c7c-4c86-be48-9ef37c9039a8	TCGA-E1-5307	0.6	Primary Tumor	Solid Tissue	1.3		released		Tumor	Unknown	No	Not Reported	0	Left		Brain, NOS	1762	22837	Astrocytoma, anaplastic	no	2000	No	TRUE	9401/3	>=181 Days	primary	83cc794f-76b7-5ced-8b6f-a965f10aa93a	C71.9	Nervous system, NOS	Altered Mental Status	G3			white	female	not hispanic or latino	Dead	62	-22837	7f02c64c-189d-56c5-98e5-c0421e61692f
TCGA-HT-8564-01A-11R-2404-07	TCGA-HT-8564	TCGA-HT-8564-01A	TP	Primary solid Tumor	TCGA-HT-8564-01A	0.4	Primary	bc5744f2-1fba-4d80-98af-24aa89f5a597	2809249b-fed4-4b7a-b221-10a606c30bce	TCGA-HT-8564	0.3	Primary Tumor	Solid Tissue	0.7		released		Tumor	Unknown	No	Not Reported	0	Left		Cerebrum	478	17499	Astrocytoma, anaplastic	no	2012	No	TRUE	9401/3	>=181 Days	primary	011901a5-f805-580a-aa4a-b05e23f9ac93	C71.0	Nervous system, NOS	Altered Mental Status	G3			white	male	hispanic or latino	Alive	47	-17499	90f8a717-9ff0-523c-bc72-153abbdfce59
TCGA-DB-A4XB-01A-11R-A26U-07	TCGA-DB-A4XB	TCGA-DB-A4XB-01A	TP	Primary solid Tumor	TCGA-DB-A4XB-01A		Primary	0767dafb-fdd8-4654-9677-16b79bc78f9d	EAFB98CA-3206-4193-9FA9-3ECDC5B3A388	TCGA-DB-A4XB		Primary Tumor	Solid Tissue		372	released	120	Tumor	OCT	No	Cerebral Cortex	0	Left		Occipital lobe	919	13990	Astrocytoma, anaplastic	no	2011	No	TRUE	9401/3	31-90 Days	primary	c4ba02cf-341d-51e8-8a1a-a6aeccea4397	C71.4	Nervous system, NOS	Seizures	G3			white	male	not hispanic or latino	Alive	38	-13990	dd861177-79bd-5d9c-91f8-b289763e472d
TCGA-CS-4941-01A-01R-1470-07	TCGA-CS-4941	TCGA-CS-4941-01A	TP	Primary solid Tumor	TCGA-CS-4941-01A	0.5	Primary	4e5aee62-df39-4a74-917c-c3ab154f8d0e	d76d3bea-149d-4b82-87ce-0d0541bb9dd5	TCGA-CS-4941	0.1	Primary Tumor	Solid Tissue	0.8		released		Tumor	Unknown			9			Not Reported		24587	Astrocytoma, anaplastic			Yes	FALSE	9401/3		recurrence	3dadab1a-fff9-4656-9acc-79ac38f4e3ab		Not Reported				TCGA-CS-4941_diagnosis	white	male	not hispanic or latino	Dead	67	-24578	dddb2688-5096-5747-a504-9a6d18b66e2d
TCGA-E1-A7YU-01A-11R-A34R-07	TCGA-E1-A7YU	TCGA-E1-A7YU-01A	TP	Primary solid Tumor	TCGA-E1-A7YU-01A		Primary	d24a30af-b43c-4d2d-8161-c37dfc04cbf2	8C240699-846B-48A3-8436-53C0BCDD7AA3	TCGA-E1-A7YU		Primary Tumor	Solid Tissue		6383	released	90	Tumor	OCT	No	Not Reported	0			Cerebrum	23	15345	Mixed glioma	no	1996	No	TRUE	9382/3	31-90 Days	primary	2bf93f76-741f-5d39-81c6-17db692d53de	C71.0	Nervous system, NOS	Headaches	G3			white	male	not hispanic or latino	Dead	42	-15345	60d8d5f5-de35-556a-b6eb-fc472f68cc2f
TCGA-QH-A6CW-01A-11R-A32Q-07	TCGA-QH-A6CW	TCGA-QH-A6CW-01A	TP	Primary solid Tumor	TCGA-QH-A6CW-01A		Primary	c3f37b41-abbc-45c6-8ae0-ebc33fbcdba2	0D917D08-E23D-4158-8049-1B0A9775868B	TCGA-QH-A6CW		Primary Tumor	Unknown		24	released	270	Tumor	Unknown	No	White Matter	0	Right		Cerebrum	414	15847	Mixed glioma	no	2013	No	TRUE	9382/3	31-90 Days	primary	2ef96df2-9701-5970-b3cd-53bae4dd35ce	C71.0	Nervous system, NOS	Seizures	G3			white	male	not hispanic or latino	Alive	43	-15847	68507455-8f69-5734-ae12-e6f50931057a
TCGA-HT-7860-01A-11R-2403-07	TCGA-HT-7860	TCGA-HT-7860-01A	TP	Primary solid Tumor	TCGA-HT-7860-01A	1.1	Primary	7b8f26ab-aad4-4191-9c1e-188a3a7a220a	281dc713-88c3-485f-96a9-3b84b49d5d6a	TCGA-HT-7860	0.6	Primary Tumor	Solid Tissue	1.1		released		Tumor	Unknown	No	White Matter	0	Left		Cerebrum	15	22034	Astrocytoma, anaplastic	no	2009	No	TRUE	9401/3	>=181 Days	primary	3db74865-7ff1-5a82-8793-5ff91699f508	C71.0	Nervous system, NOS	Seizures	G3			white	female	not hispanic or latino	Alive	60	-22034	b434fd7d-103e-5f95-bb17-2a78b235e98e
TCGA-FG-A4MY-01A-11R-A26U-07	TCGA-FG-A4MY	TCGA-FG-A4MY-01A	TP	Primary solid Tumor	TCGA-FG-A4MY-01A		Primary	6db4de4f-e0e1-4923-9c69-a7ffa5fc3671	485F752A-74F7-4E4B-B921-E4E5D1AE712D	TCGA-FG-A4MY		Primary Tumor	Solid Tissue		212	released	480	Tumor	Unknown	No	Not Reported	0	Right		Parietal lobe	721	16310	Mixed glioma	no	2012	No	TRUE	9382/3	31-90 Days	primary	432c4ff0-2855-5198-b82a-ba18149c5abc	C71.3	Nervous system, NOS	Seizures	G2			white	female	hispanic or latino	Alive	44	-16310	b08e1c88-6848-5645-9976-da197a30a107
TCGA-HT-7470-01A-12R-2090-07	TCGA-HT-7470	TCGA-HT-7470-01A	TP	Primary solid Tumor	TCGA-HT-7470-01A	1	Primary	c6171ccf-9675-47c6-a23e-e33d74014080	55af0dfb-afa8-4333-a0be-cb7addf4fee6	TCGA-HT-7470	0.8	Primary Tumor	Solid Tissue	1.3		released		Tumor	Unknown	No	White Matter	0	Right		Brain, NOS	1220	13611	Oligodendroglioma, anaplastic	no	2011	No	TRUE	9451/3	>=181 Days	primary	bbeeee2c-5444-57e2-a1d8-6da2e05ed38b	C71.9	Nervous system, NOS	Headaches	G3			white	male	not hispanic or latino	Dead	37	-13611	4ed49c9c-7823-5418-bf9f-b9fd87b86825
TCGA-RY-A847-01A-11R-A36H-07	TCGA-RY-A847	TCGA-RY-A847-01A	TP	Primary solid Tumor	TCGA-RY-A847-01A		Primary	bf8e8426-dc44-40b0-8459-ad1dbaf9ba5a	E1F9B39F-DE08-45CD-ABCC-5D7C3B6CE090	TCGA-RY-A847		Primary Tumor	Solid Tissue		471	released	60	Tumor	Unknown	No	Cerebral Cortex	0	Right		Cerebrum	933	16732	Oligodendroglioma, NOS	no	2012	No	TRUE	9450/3		primary	3fdad5c3-1bf0-5a95-86b6-afd4577d9d58	C71.0	Nervous system, NOS		G2			white	male	not hispanic or latino	Alive	45	-16732	bc8b13ab-3cb9-5d10-9224-22aaf6562491
TCGA-CS-5394-01A-01R-1470-07	TCGA-CS-5394	TCGA-CS-5394-01A	TP	Primary solid Tumor	TCGA-CS-5394-01A	0.7	Primary	44727267-0e9b-4793-b3e4-a0541de5a583	e2716cb5-e02c-4867-ba99-fe8337878d9c	TCGA-CS-5394	0.6	Primary Tumor	Solid Tissue	1.2		released		Tumor	Unknown	No	Cerebral Cortex	0	Left		Brain, NOS	8	14920	Astrocytoma, anaplastic	no	2005	No	TRUE	9401/3	0-30 Days	primary	3edd6e87-1098-50b5-91e5-cbd4cd3a5b0e	C71.9	Nervous system, NOS	Seizures	G3			white	male	not reported	Alive	40	-14920	8c37b02a-dc45-52b9-9789-09bfe60d2850
TCGA-E1-A7Z2-01A-21R-A34R-07	TCGA-E1-A7Z2	TCGA-E1-A7Z2-01A	TP	Primary solid Tumor	TCGA-E1-A7Z2-01A		Primary	d220c68f-dc22-48c2-b11c-ae86e6e3ff42	2729C641-D25B-4C92-94C8-0BC4C7CE74DE	TCGA-E1-A7Z2		Primary Tumor	Solid Tissue		614	released	160	Tumor	OCT	No	Cerebral Cortex	0	Left		Cerebrum	398	21341	Oligodendroglioma, NOS	no	2012	No	TRUE	9450/3	31-90 Days	primary	323b9a3c-d99b-5614-93c9-032485d9adb1	C71.0	Nervous system, NOS	Seizures	G2			white	female	not hispanic or latino	Dead	58	-21341	f8329a24-4444-5f1f-8697-66174b57ceb0
TCGA-DU-5852-01A-11R-1708-07	TCGA-DU-5852	TCGA-DU-5852-01A	TP	Primary solid Tumor	TCGA-DU-5852-01A	0.9	Primary	101aaa90-fe0a-42b7-bcc7-4f44e29883ec	a6c1f30a-8350-4fbc-9af2-5333cbe273e6	TCGA-DU-5852	0.9	Primary Tumor	Solid Tissue	1		released		Tumor	Unknown	No	White Matter	0	Left		Brain, NOS	205	22348	Mixed glioma	no	2010	No	TRUE	9382/3	>=181 Days	primary	4894d7f4-3c09-5a68-a2d3-670ea1dfb9bb	C71.9	Nervous system, NOS	Seizures	G3			white	female	not hispanic or latino	Dead	61	-22348	b001f522-5982-55a8-8bc6-278d5fc69687
TCGA-QH-A6X9-01A-12R-A32Q-07	TCGA-QH-A6X9	TCGA-QH-A6X9-01A	TP	Primary solid Tumor	TCGA-QH-A6X9-01A		Primary	3871600d-1115-4810-bcb3-54ed8370acf9	62469927-D0A5-4C27-9ABA-1DEFAB93B304	TCGA-QH-A6X9		Primary Tumor	Unknown		22	released	190	Tumor	Unknown	No	White Matter	0	Right		Cerebrum	58	26992	Oligodendroglioma, NOS	no	2013	No	TRUE	9450/3	0-30 Days	primary	1b26231c-4557-5790-88aa-e1d7fe9b2f89	C71.0	Nervous system, NOS	Seizures	G2			white	female	not hispanic or latino	Alive	73	-26992	80ed0621-ca54-5abd-a564-d12d5b19a2fe
TCGA-HT-8563-01A-11R-2404-07	TCGA-HT-8563	TCGA-HT-8563-01A	TP	Primary solid Tumor	TCGA-HT-8563-01A	0.6	Primary	0c9258a7-d24d-4804-988b-aea0adfc3fe7	5a5ea09f-fbc2-43a7-a135-7db5b681ae76	TCGA-HT-8563	0.2	Primary Tumor	Solid Tissue	0.7		released		Tumor	Unknown	No	Cerebral Cortex	0	Right		Cerebrum	860	11305	Astrocytoma, anaplastic	no	2011	No	TRUE	9401/3	0-30 Days	primary	ab3d43c1-0dbd-5abb-ab7c-2d2e4951a438	C71.0	Nervous system, NOS	Headaches	G3			white	female	not hispanic or latino	Alive	30	-11305	0e25265b-3acb-55e2-82d8-6847c1c1b399
TCGA-DH-A66B-01A-11R-A29R-07	TCGA-DH-A66B	TCGA-DH-A66B-01A	TP	Primary solid Tumor	TCGA-DH-A66B-01A		Primary	aeda6b50-3e1a-4347-8704-08c05792578a	7D6D3FE4-FA4C-4827-B141-9E323AC6B1A8	TCGA-DH-A66B		Primary Tumor	Solid Tissue		845	released	100	Tumor	Unknown	No	Not Reported	0	Left		Cerebrum	1279	19156	Astrocytoma, anaplastic	yes	2010	No	TRUE	9401/3	>=181 Days	primary	124cdf2a-124f-5715-bedd-5b2e886cc7d5	C71.0	Nervous system, NOS	Altered Mental Status	G3			white	male	not hispanic or latino	Alive	52	-19156	846f180c-503c-5046-ac50-f7a87dd26835
TCGA-DU-7298-01A-11R-2027-07	TCGA-DU-7298	TCGA-DU-7298-01A	TP	Primary solid Tumor	TCGA-DU-7298-01A	0.7	Primary	889c2815-6856-4a79-ab15-c70469f4cd87	14bf3d59-284e-40d0-ba0b-0f88815a8a3f	TCGA-DU-7298	0.5	Primary Tumor	Unknown	1		released		Tumor	Unknown			200			Not Reported		14405	Astrocytoma, anaplastic			Yes	FALSE	9401/3		recurrence	4ad064ae-af8a-4c71-8cb5-f88ecfeb0860		Not Reported				TCGA-DU-7298_diagnosis	black or african american	female	not hispanic or latino	Dead	38	-14205	59142cd8-e895-5d77-a168-f27d173d588f
TCGA-VM-A8CE-01A-11R-A36H-07	TCGA-VM-A8CE	TCGA-VM-A8CE-01A	TP	Primary solid Tumor	TCGA-VM-A8CE-01A		Primary	f4a1c3af-56a6-4195-9e3f-1e8c89ed7793	E89B7ED7-D8CA-4112-B0D9-0B2A72941DC8	TCGA-VM-A8CE		Primary Tumor	Solid Tissue		780	released	100	Tumor	Unknown	No	Not Reported	0	Left		Cerebrum	1191	9363	Oligodendroglioma, NOS	no	2011	No	TRUE	9450/3	0-30 Days	primary	00c4d25d-ef0a-5c27-bb76-ae7a82ca9bf2	C71.0	Nervous system, NOS	Seizures	G2			white	male	Unknown	Alive	25	-9363	ccb194cb-bf06-5f8a-8fba-6b1832b8e9c8
TCGA-DU-A7TJ-01A-11R-A34R-07	TCGA-DU-A7TJ	TCGA-DU-A7TJ-01A	TP	Primary solid Tumor	TCGA-DU-A7TJ-01A		Primary	da336b2f-9e6d-44bc-b1b9-04c1e610b676	039F34B6-70E4-42E2-A93C-AD9BEDAC507D	TCGA-DU-A7TJ		Primary Tumor	Solid Tissue		29	released	470	Tumor	Unknown	No	Not Reported	0	Right		Cerebrum	17	20394	Astrocytoma, anaplastic	no	2013	No	TRUE	9401/3	31-90 Days	primary	250ac36f-9d50-5f12-b38f-5b1cb8f012a2	C71.0	Nervous system, NOS	Seizures	G3			black or african american	male	not hispanic or latino	Alive	55	-20394	dad8ade0-6478-56dc-b147-c288a8d55c62
TCGA-DB-A4XH-01A-11R-A27Q-07	TCGA-DB-A4XH	TCGA-DB-A4XH-01A	TP	Primary solid Tumor	TCGA-DB-A4XH-01A		Primary	83f7706a-1fdf-4ed5-99cf-ea8853afc159	5AD2C9F3-9A4A-4974-98F8-90AA632C1B8D	TCGA-DB-A4XH		Primary Tumor	Solid Tissue		397	released	160	Tumor	OCT	No	Cerebral Cortex	0	Left		Frontal lobe	962	19710	Mixed glioma	no	2011	No	TRUE	9382/3	0-30 Days	primary	24a74146-a376-5332-8f2c-a973d4b942d0	C71.1	Nervous system, NOS	Seizures	G2			white	female	not hispanic or latino	Alive	53	-19710	6292f474-37b1-56bb-99bc-075f8308a1c6
TCGA-DU-8168-01A-11R-2256-07	TCGA-DU-8168	TCGA-DU-8168-01A	TP	Primary solid Tumor	TCGA-DU-8168-01A	0.9	Primary	064e3223-313a-4353-a940-d2ce2220e438	e96918fc-f639-46eb-b87a-769402a4d1ab	TCGA-DU-8168	0.8	Primary Tumor	Solid Tissue	0.9		released		Tumor	Unknown	No	Not Reported	0	Right		Cerebrum	431	20136	Oligodendroglioma, anaplastic	no	2012	No	TRUE	9451/3	0-30 Days	primary	b3851bd6-4370-5b87-966a-786a7b5703b0	C71.0	Nervous system, NOS	Headaches	G3			white	female	not hispanic or latino	Alive	55	-20136	22c82561-a7d2-53db-a247-780af4508997
TCGA-HT-7603-01A-21R-2090-07	TCGA-HT-7603	TCGA-HT-7603-01A	TP	Primary solid Tumor	TCGA-HT-7603-01A	1.2	Primary	9e8a3c17-abc3-42b8-a786-186885a52bc9	1bae23f1-0f8d-4dcc-b47d-afb522675e88	TCGA-HT-7603	0.4	Primary Tumor	Solid Tissue	1.4		released		Tumor	Unknown	No	White Matter	0			Brain, NOS	705	10883	Oligodendroglioma, NOS	no	2008	No	TRUE	9450/3	0-30 Days	primary	1e3b6f0b-caed-5359-87ff-e40136c25aa2	C71.9	Nervous system, NOS	Headaches	G2			white	male	not hispanic or latino	Alive	29	-10883	dc3f315c-588b-5598-a532-ba12b2b00f5a
TCGA-HT-A74L-01A-11R-A32Q-07	TCGA-HT-A74L	TCGA-HT-A74L-01A	TP	Primary solid Tumor	TCGA-HT-A74L-01A		Primary	5e5b4d2a-c00b-441b-802a-0f546bd7566b	FFB289B9-552E-4232-B2F7-9E93D72A7DD0	TCGA-HT-A74L		Primary Tumor	Unknown		103	released	230	Tumor	OCT	No	Cerebral Cortex	0	Right		Cerebrum	336	8240	Mixed glioma	no	2013	No	TRUE	9382/3	31-90 Days	primary	bf001b69-f01a-5556-b154-75c36a149238	C71.0	Nervous system, NOS	Seizures	G2			white	female	not hispanic or latino	Alive	22	-8240	3187d409-3fb9-57c6-af29-3a42539930cd
TCGA-S9-A89Z-01A-11R-A36H-07	TCGA-S9-A89Z	TCGA-S9-A89Z-01A	TP	Primary solid Tumor	TCGA-S9-A89Z-01A		Primary	45e06e12-1003-4924-906a-eee733fa485a	DAAF016F-5C66-4E31-B57A-1F0857B181AD	TCGA-S9-A89Z		Primary Tumor	Solid Tissue		63	released	70	Tumor	Unknown	No	White Matter	0	Right		Cerebrum	623	14858	Astrocytoma, anaplastic	no	2013	No	TRUE	9401/3	31-90 Days	primary	76e9a98a-e898-53e1-90ba-7cb5a55d8eeb	C71.0	Nervous system, NOS	Seizures	G3			white	male	not hispanic or latino	Alive	40	-14858	2c081625-56d2-56c6-bf6d-f4945eb97a76
TCGA-DU-6403-01A-11R-1708-07	TCGA-DU-6403	TCGA-DU-6403-01A	TP	Primary solid Tumor	TCGA-DU-6403-01A	0.6	Primary	664226b3-6c8b-4e0a-a75b-955d65e62da9	86c8b229-d75e-48ce-849e-bcc995b186a1	TCGA-DU-6403	0.5	Primary Tumor	Solid Tissue	0.9		released		Tumor	Unknown	No	Not Reported	0	Right		Cerebrum	354	22031	Mixed glioma	no	1999	No	TRUE	9382/3	0-30 Days	primary	23fc083b-0bd0-5b46-bda8-4281198ac2a8	C71.0	Nervous system, NOS	Headaches	G3			white	female	not hispanic or latino	Dead	60	-22031	00c9288b-48ac-53a9-a482-09c92ab6d0e9
TCGA-S9-A7R3-01A-11R-A34R-07	TCGA-S9-A7R3	TCGA-S9-A7R3-01A	TP	Primary solid Tumor	TCGA-S9-A7R3-01A		Primary	552094ab-c348-478b-8e43-9e9ecdb6f38e	769B080E-C2D2-492E-9B82-89BB55627F2B	TCGA-S9-A7R3		Primary Tumor	Solid Tissue		2706	released	80	Tumor	Unknown	No	Cerebral Cortex	0	Left		Cerebrum	3013	10342	Astrocytoma, NOS	no	2006	No	TRUE	9400/3	>=181 Days	primary	141d1d7e-5217-5055-9d04-9195cd87e510	C71.0	Nervous system, NOS	Headaches	G2			white	female	not hispanic or latino	Alive	28	-10342	ad4ce74f-0591-5d91-8549-102da5c31126
TCGA-HT-7608-01A-11R-2090-07	TCGA-HT-7608	TCGA-HT-7608-01A	TP	Primary solid Tumor	TCGA-HT-7608-01A	0.9	Primary	5dd65f0d-5142-4661-beb6-76d195b5f85c	3e9306b1-c5bc-48e4-9bc2-cd928aef0584	TCGA-HT-7608	0.5	Primary Tumor	Solid Tissue	2.2		released		Tumor	Unknown	No	White Matter	0	Right		Cerebrum	671	22302	Mixed glioma	no	2007	No	TRUE	9382/3	0-30 Days	primary	93c0bff7-4c8d-5d14-8f44-3412473bb325	C71.0	Nervous system, NOS	Motor or Movement Changes	G2			black or african american	male	not hispanic or latino	Alive	61	-22302	d3e9c475-d614-5d26-bb17-03505d069cad
TCGA-QH-A6X5-01A-12R-A32Q-07	TCGA-QH-A6X5	TCGA-QH-A6X5-01A	TP	Primary solid Tumor	TCGA-QH-A6X5-01A		Primary	8f6d6406-9d7b-492f-b1fc-7d81819c6f13	5125411F-F380-4367-8A21-9284B5779B9D	TCGA-QH-A6X5		Primary Tumor	Unknown		65	released	320	Tumor	Unknown	No	White Matter	0	Left		Cerebrum	497	21239	Mixed glioma	no	2013	No	TRUE	9382/3	0-30 Days	primary	0a9cdb1c-e827-5922-9854-212cbaecdc87	C71.0	Nervous system, NOS	Seizures	G2			white	female	not hispanic or latino	Alive	58	-21239	4aa53c95-c9e1-579f-94f3-532959d6c6fc
TCGA-DU-A5TW-01A-11R-A28M-07	TCGA-DU-A5TW	TCGA-DU-A5TW-01A	TP	Primary solid Tumor	TCGA-DU-A5TW-01A		Primary	d4c5514f-8e2c-437c-8b53-a8b4b298abc2	CE930C5F-0F10-4CC9-AF72-C38273BEF1E4	TCGA-DU-A5TW		Primary Tumor	Solid Tissue		42	released	320	Tumor	Unknown	No	Not Reported	0	Right		Cerebrum	760	12107	Astrocytoma, anaplastic	no	2012	No	TRUE	9401/3	>=181 Days	primary	dc31bbd5-4d2d-5de5-8d7e-3db7518b1458	C71.0	Nervous system, NOS	Seizures	G3			black or african american	female	not hispanic or latino	Alive	33	-12107	05e4ae69-8306-5571-be55-6afdc69baa05
TCGA-HT-7602-01A-21R-2090-07	TCGA-HT-7602	TCGA-HT-7602-01A	TP	Primary solid Tumor	TCGA-HT-7602-01A	1	Primary	0997bb1a-f0a4-4cb8-9714-5baf9c391ce8	0ae8d27a-943e-48ac-8c70-c7fa3511ad2f	TCGA-HT-7602	1	Primary Tumor	Solid Tissue	2.8		released		Tumor	Unknown	No	White Matter	0	Right		Brain, NOS	908	7946	Oligodendroglioma, NOS	no	2008	No	TRUE	9450/3	0-30 Days	primary	830babba-1d07-5063-8400-74c0c19c5bc4	C71.9	Nervous system, NOS	Headaches	G2			white	male	not hispanic or latino	Alive	21	-7946	59def844-68b6-5115-8474-7a144f4246a5
TCGA-FG-A6J1-01A-11R-A31N-07	TCGA-FG-A6J1	TCGA-FG-A6J1-01A	TP	Primary solid Tumor	TCGA-FG-A6J1-01A		Primary	3086d02f-f5ea-4b0c-a7e8-a6d90b7fcfc4	9421C492-5E69-4641-B4CD-29A4D2C7A4CD	TCGA-FG-A6J1		Primary Tumor	Solid Tissue		91	released	60	Tumor	OCT	No	Not Reported	0	Left		Cerebrum	500	16106	Oligodendroglioma, NOS	no	2013	No	TRUE	9450/3	0-30 Days	primary	41f39833-c79f-57c2-8eb4-5ec8ee3564b3	C71.0	Nervous system, NOS	Seizures	G2			white	female	not hispanic or latino	Alive	44	-16106	fd63f621-6f6a-5fe3-951e-ee5004e29a8b
TCGA-FG-A60J-01A-11R-A28M-07	TCGA-FG-A60J	TCGA-FG-A60J-01A	TP	Primary solid Tumor	TCGA-FG-A60J-01A		Primary	77c575d1-d21d-4174-8c3e-5ea1b2a86838	0EE45912-9058-4883-922E-1B788D3A7A68	TCGA-FG-A60J		Primary Tumor	Solid Tissue		240	released	240	Tumor	Unknown	No	Not Reported	0	Left		Cerebrum	449	17339	Mixed glioma	no	2012	No	TRUE	9382/3	31-90 Days	primary	7a82ecb8-ba0e-53be-86fa-10d96e41a67c	C71.0	Nervous system, NOS	Seizures	G2			white	female	not hispanic or latino	Alive	47	-17339	aa97f073-bab9-50a3-a972-c8c1b112a089
TCGA-HW-8320-01A-11R-2404-07	TCGA-HW-8320	TCGA-HW-8320-01A	TP	Primary solid Tumor	TCGA-HW-8320-01A	1	Primary	246fe972-5e77-4fff-bd49-3f1cf7c71d97	75564dac-fb13-4214-b588-ec14c3550880	TCGA-HW-8320	1	Primary Tumor	Solid Tissue	1.7		released		Tumor	Unknown	No		0	Right		Cerebrum	1217	13503	Astrocytoma, anaplastic	no	2011	No	TRUE	9401/3		primary	e7bf5de7-9b96-5f6a-af85-42aabdd1cfc9	C71.0	Nervous system, NOS		G3			white	male	not hispanic or latino	Alive	36	-13503	1fb43db6-914f-5425-9afd-072537901864
TCGA-TQ-A7RP-01A-21R-A34F-07	TCGA-TQ-A7RP	TCGA-TQ-A7RP-01A	TP	Primary solid Tumor	TCGA-TQ-A7RP-01A		Primary	96d2258e-0199-43dc-9731-da4e55c897d5	27A97401-6DB1-4439-A06D-E0CC46BD5CC0	TCGA-TQ-A7RP		Primary Tumor	Solid Tissue		553	released	400	Tumor	Unknown	No	Cerebral Cortex	0	Left		Cerebrum	914	24109	Mixed glioma	no	2012	No	TRUE	9382/3	>=181 Days	primary	3833df03-2d56-53f1-ace8-eec71a1881bc	C71.0	Nervous system, NOS	Seizures	G2			black or african american	male	hispanic or latino	Alive	66	-24109	4efacb6d-5af2-5fb8-b85d-7510e6afaedc
TCGA-WY-A85D-01A-11R-A36H-07	TCGA-WY-A85D	TCGA-WY-A85D-01A	TP	Primary solid Tumor	TCGA-WY-A85D-01A		Primary	24f298f0-f57c-463f-9f77-ef78f40854d7	82FFEB3D-5C1C-4FF0-A824-5C24F3B82B3C	TCGA-WY-A85D		Primary Tumor	Solid Tissue		1035	released	120	Tumor	OCT	No	Not Reported	0	Right		Cerebrum	1147	21979	Mixed glioma	no	2010	No	TRUE	9382/3	>=181 Days	primary	1535882f-7db3-580f-be76-c5c1512023c5	C71.0	Nervous system, NOS	Sensory Changes	G2			white	male	Unknown	Alive	60	-21979	53376b92-d571-5861-ac7c-6df90076d414
TCGA-TM-A7C3-01A-11R-A32Q-07	TCGA-TM-A7C3	TCGA-TM-A7C3-01A	TP	Primary solid Tumor	TCGA-TM-A7C3-01A		Primary	da23a6cb-74e7-4306-8e0b-6c3a16237bb5	8716B17F-6119-4999-8F12-F9C123FEA60F	TCGA-TM-A7C3		Primary Tumor	Unknown		1409	released	80	Tumor	Unknown			713			Not Reported		16734	Astrocytoma, anaplastic			Yes	FALSE	9401/3		recurrence	2d6861d7-0664-45dc-9640-8b2d898991ba		Not Reported				TCGA-TM-A7C3_diagnosis	white	female	not hispanic or latino	Dead	43	-16021	07686a5c-6766-5375-be54-1d978dead94e
TCGA-DU-5872-02A-21R-A36H-07	TCGA-DU-5872	TCGA-DU-5872-02A	TR	Recurrent Solid Tumor	TCGA-DU-5872-02A		Recurrence	2288d604-4b72-4bd1-b024-62405ddaed1c	86EEC915-5F91-4C9E-B243-A26C2ACC04CF	TCGA-DU-5872		Recurrent Tumor	Solid Tissue		1317	released	430	Tumor	Unknown	No	Not Reported	0	Left		Brain, NOS	532	15986	Mixed glioma	no	2009	No	TRUE	9382/3	0-30 Days	primary	66d7d6e6-b406-5ce8-b499-4d2840b532cc	C71.9	Nervous system, NOS	Headaches	G2			black or african american	female	not hispanic or latino	Alive	43	-15986	ecefe409-2d0b-57de-9b48-117b753a25b5
TCGA-DU-7299-01A-21R-2027-07	TCGA-DU-7299	TCGA-DU-7299-01A	TP	Primary solid Tumor	TCGA-DU-7299-01A	1	Primary	2cc27b3f-8899-4105-adbb-efd68413ca7a	36ca34b7-04ee-4cbb-aba8-1171ae076abd	TCGA-DU-7299	0.3	Primary Tumor	Unknown	1		released		Tumor	Unknown	No	Not Reported	0	Left		Cerebrum	1339	12266	Astrocytoma, anaplastic	no	2006	No	TRUE	9401/3	31-90 Days	primary	0ec31e0e-f105-529e-86f9-6795ac8f51c0	C71.0	Nervous system, NOS	Seizures	G3			white	male	not hispanic or latino	Dead	33	-12266	719211ff-ad58-549a-94ac-2e6fc24846b2
TCGA-DB-A4XA-01A-11R-A26U-07	TCGA-DB-A4XA	TCGA-DB-A4XA-01A	TP	Primary solid Tumor	TCGA-DB-A4XA-01A		Primary	7aa03e23-b8bc-4716-aef9-70ec20057bcf	8DCE6400-9767-46DD-A965-5B02FEB3F156	TCGA-DB-A4XA		Primary Tumor	Solid Tissue		224	released	140	Tumor	OCT	No	Cerebral Cortex	0	Left		Temporal lobe	573	11195	Mixed glioma	no	2012	No	TRUE	9382/3	>=181 Days	primary	79fa0673-5b43-5046-9487-4b0be1e7ce75	C71.2	Nervous system, NOS	Seizures	G2			white	male	not hispanic or latino	Alive	30	-11195	cfe6e98f-16bf-567b-a8b1-a4f7c4ddc56f
TCGA-HT-A614-01A-11R-A29R-07	TCGA-HT-A614	TCGA-HT-A614-01A	TP	Primary solid Tumor	TCGA-HT-A614-01A		Primary	f086df4f-ad28-4a0b-bd53-ccc677aa9d44	9E38FBA2-A9D8-4428-B586-A0C7E711EA14	TCGA-HT-A614		Primary Tumor	Solid Tissue		78	released	130	Tumor	Unknown	No	Not Reported	0	Right		Cerebrum	82	17392	Mixed glioma	no	2013	No	TRUE	9382/3	>=181 Days	primary	1c63a839-547e-59c4-abd5-c7c1c0960656	C71.0	Nervous system, NOS	Headaches	G2			white	male	not hispanic or latino	Alive	47	-17392	0d4a853e-cfe5-5d5b-ba5a-4066bacc3298
TCGA-P5-A72Z-01A-11R-A32Q-07	TCGA-P5-A72Z	TCGA-P5-A72Z-01A	TP	Primary solid Tumor	TCGA-P5-A72Z-01A		Primary	f9e4f7aa-3333-4fa0-bf63-80f361b80a7a	99B1BF7C-E68F-4546-B13B-BF603738796C	TCGA-P5-A72Z		Primary Tumor	Unknown		178	released	160	Tumor	OCT	No		0	Left		Cerebrum	354	23482	Oligodendroglioma, anaplastic	no	2013	No	TRUE	9451/3		primary	ff61fa80-46fa-5f55-875b-74cd8e6629fa	C71.0	Nervous system, NOS		G3			white	female	not hispanic or latino	Alive	64	-23482	8ad2197a-9d04-59cf-ace9-19e5dfa45bc4
TCGA-P5-A5F1-01A-11R-A28M-07	TCGA-P5-A5F1	TCGA-P5-A5F1-01A	TP	Primary solid Tumor	TCGA-P5-A5F1-01A		Primary	a31196ad-2c62-47a1-b2e6-638438e607d3	FA13A2CB-015F-4302-88ED-3314A2433616	TCGA-P5-A5F1		Primary Tumor	Solid Tissue		55	released	500	Tumor	OCT	No	Not Reported	0	Left		Cerebrum	179	11070	Astrocytoma, NOS	no	2012	No	TRUE	9400/3	31-90 Days	primary	f228677d-37d9-51ee-94b6-9f92577de087	C71.0	Nervous system, NOS	Motor or Movement Changes	G2			white	male	not hispanic or latino	Alive	30	-11070	879c0464-33f6-51de-a81e-4e7175164643
TCGA-DH-5144-01A-01R-1470-07	TCGA-DH-5144	TCGA-DH-5144-01A	TP	Primary solid Tumor	TCGA-DH-5144-01A	0.6	Primary	a7cc2eec-96ea-4383-b92a-7c5df8c1c9df	95ca5a19-cf38-49f1-afac-06a9186c9e97	TCGA-DH-5144	0.3	Primary Tumor	Solid Tissue	1.1		released		Tumor	Unknown	No	Cerebral Cortex	0	Right		Cerebrum	748	20558	Oligodendroglioma, anaplastic	no	2009	No	TRUE	9451/3	0-30 Days	primary	16294ed8-9f5b-5954-a60d-c43dfd54aea4	C71.0	Nervous system, NOS	Seizures	G3			white	female	not hispanic or latino	Alive	56	-20558	9a77be36-3afd-5134-a129-e1e49f5ea48b
TCGA-IK-8125-01A-11R-2256-07	TCGA-IK-8125	TCGA-IK-8125-01A	TP	Primary solid Tumor	TCGA-IK-8125-01A	0.8	Primary	59246cc0-1c57-46d3-bdf0-a31bb40976a6	77a2c310-8f8b-4e45-92d8-52379e34f11f	TCGA-IK-8125	0.6	Primary Tumor	Solid Tissue	0.9		released		Tumor	Unknown	No		0	Left		Cerebrum	1301	22745	Mixed glioma	yes	2009	No	TRUE	9382/3	0-30 Days	primary	061387fe-a8bf-581e-8051-79b5c339aa4c	C71.0	Nervous system, NOS	Seizures	G3			white	male	not hispanic or latino	Alive	62	-22745	ebcb2628-95b9-5e33-8737-db06d317fc90
TCGA-DU-A7T8-01A-21R-A34R-07	TCGA-DU-A7T8	TCGA-DU-A7T8-01A	TP	Primary solid Tumor	TCGA-DU-A7T8-01A		Primary	9a548d74-39b2-47ec-b95e-ace827e49a6c	342A92BA-BEF9-40C6-85FF-71328B8C1DCF	TCGA-DU-A7T8		Primary Tumor	Solid Tissue		3705	released	280	Tumor	Unknown			3028			Not Reported		16136	Mixed glioma			Yes	FALSE	9382/3		recurrence	6df53444-1aec-4e0c-9ce0-e40a8e96e38c		Not Reported				TCGA-DU-A7T8_diagnosis	white	male	not hispanic or latino	Dead	35	-13108	3641e867-c0e9-54ca-97f9-1915828c154a
TCGA-HT-8010-01A-11R-2403-07	TCGA-HT-8010	TCGA-HT-8010-01A	TP	Primary solid Tumor	TCGA-HT-8010-01A	0.4	Primary	aa7309ef-9ca0-4e40-927e-506eaefa4558	ec4dae3c-9d46-48cb-9201-a8199139986f	TCGA-HT-8010	0.3	Primary Tumor	Solid Tissue	1.3		released		Tumor	Unknown	No	Not Reported	0	Right		Cerebrum	50	23680	Oligodendroglioma, NOS	no	2011	No	TRUE	9450/3	>=181 Days	primary	9a7f0d41-aa6b-5893-89e7-0a42b9c6275d	C71.0	Nervous system, NOS	Motor or Movement Changes	G2			white	female	hispanic or latino	Alive	64	-23680	e688f9b1-c253-58fd-bf8c-bc24c37eeab9
TCGA-DU-8165-01A-11R-2256-07	TCGA-DU-8165	TCGA-DU-8165-01A	TP	Primary solid Tumor	TCGA-DU-8165-01A	1	Primary	066043e1-0af9-4289-b9d5-0a9523a16ccc	611a4975-123d-470e-afa7-4a17dbea7a9d	TCGA-DU-8165	1	Primary Tumor	Solid Tissue	1.1		released		Tumor	Unknown	No	Not Reported	0	Left		Cerebrum	582	21964	Oligodendroglioma, NOS	no	2011	No	TRUE	9450/3	31-90 Days	primary	31970ef0-6d2d-559b-bfdc-a8dd7517689a	C71.0	Nervous system, NOS	Seizures	G3			white	female	not hispanic or latino	Alive	60	-21964	75218c7f-8644-57a9-a73d-a6f15ec0bf0d
TCGA-S9-A6WI-01A-21R-A33Z-07	TCGA-S9-A6WI	TCGA-S9-A6WI-01A	TP	Primary solid Tumor	TCGA-S9-A6WI-01A		Primary	5a2efcb9-6cdd-411a-a9fb-86134215b375	7C8D177B-28E8-4306-A5C4-104D2F2C00E3	TCGA-S9-A6WI		Primary Tumor	Solid Tissue		2429	released	100	Tumor	Unknown	No	White Matter	0	Right		Cerebrum	2585	20609	Mixed glioma	no	2006	No	TRUE	9382/3		primary	63c1ba76-12ba-5d0c-86ed-dccdfec708e0	C71.0	Nervous system, NOS	Headaches	G2			white	female	not hispanic or latino	Alive	56	-20609	ff1cb817-ec1f-5fd9-8115-888e47a72704
TCGA-TQ-A8XE-02A-11R-A36H-07	TCGA-TQ-A8XE	TCGA-TQ-A8XE-02A	TR	Recurrent Solid Tumor	TCGA-TQ-A8XE-02A		Recurrence	4b1c1ae5-7723-4a3a-a551-72e1ed5836aa	845B196D-DB8C-4AA6-A506-ED4D4364B51B	TCGA-TQ-A8XE		Recurrent Tumor	Solid Tissue		1308	released	200	Tumor	OCT	No	White Matter	0	Left		Cerebrum	954	15629	Oligodendroglioma, NOS	no	2010	No	TRUE	9450/3	91-180 Days	primary	25a8127b-675f-5005-a797-86e5e784e05e	C71.0	Nervous system, NOS	Headaches	G2			white	female	hispanic or latino	Dead	42	-15629	ba9ef70f-80be-5058-86d9-74b927ab09eb
TCGA-DU-7292-01A-11R-2027-07	TCGA-DU-7292	TCGA-DU-7292-01A	TP	Primary solid Tumor	TCGA-DU-7292-01A	1	Primary	bd3011c5-fcf0-4b28-8d82-1175f69b118b	13d45e58-4eb6-405e-916f-36bec44d23e2	TCGA-DU-7292	0.4	Primary Tumor	Unknown	1.2		released		Tumor	Unknown			91			Not Reported		25357	Not Reported			Yes	FALSE	Not Reported		not reported	9af80819-1280-4e3f-afbd-58974bc56924		Not Reported				TCGA-DU-7292_diagnosis	white	male	not hispanic or latino	Dead	69	-25266	f559e4a6-932a-51c8-9174-cffa89540f18
TCGA-S9-A6WQ-01A-12R-A34F-07	TCGA-S9-A6WQ	TCGA-S9-A6WQ-01A	TP	Primary solid Tumor	TCGA-S9-A6WQ-01A		Primary	a267402b-abb0-4a83-9dea-975693c09ba5	E2BDCD9B-B785-46F6-A55C-7F6AE6456BFA	TCGA-S9-A6WQ		Primary Tumor	Solid Tissue		104	released	150	Tumor	Unknown	No	Cerebral Cortex	0	Left		Cerebrum	428	21133	Mixed glioma	no	2013	No	TRUE	9382/3	91-180 Days	primary	60814d18-90c5-59f7-bc56-60a043d2b1d9	C71.0	Nervous system, NOS	Seizures	G2			white	female	not hispanic or latino	Alive	57	-21133	88e362e0-07b9-5ccd-a600-555b5188a212
TCGA-FG-7641-01B-11R-2256-07	TCGA-FG-7641	TCGA-FG-7641-01B	TP	Primary solid Tumor	TCGA-FG-7641-01B	0.9	Primary	87a975c7-a181-4978-85e2-eca491c59526	0f5772cf-b2c8-4872-a05d-58457e1e7875	TCGA-FG-7641	0.6	Primary Tumor	Solid Tissue	1		released		Tumor	Unknown	No	Not Reported	0	Left		Cerebrum	627	11357	Oligodendroglioma, NOS	no	2011	No	TRUE	9450/3	>=181 Days	primary	8f8689f8-4555-5fc6-904a-a06740903266	C71.0	Nervous system, NOS	Headaches	G2			white	male	not hispanic or latino	Alive	31	-11357	3eb90dd7-3d2c-55c4-9203-421cc6c9bd5a
TCGA-DU-6393-01A-11R-1708-07	TCGA-DU-6393	TCGA-DU-6393-01A	TP	Primary solid Tumor	TCGA-DU-6393-01A	0.7	Primary	220f9665-623d-4709-9a29-6fbd263a24ea	13d53e5b-0ff2-4903-91a4-b183b2a4fd62	TCGA-DU-6393	0.5	Primary Tumor	Solid Tissue	0.7		released		Tumor	Unknown	No	White Matter	0	Left		Cerebrum	1585	24282	Oligodendroglioma, anaplastic	no	1993	No	TRUE	9451/3		primary	9b4bef07-21a4-54de-a8df-99086ff1164b	C71.0	Nervous system, NOS		G3			white	male	not hispanic or latino	Dead	66	-24282	657bae63-43c9-51fc-9fa5-6f3d855c47b3
TCGA-S9-A7J2-01A-11R-A34F-07	TCGA-S9-A7J2	TCGA-S9-A7J2-01A	TP	Primary solid Tumor	TCGA-S9-A7J2-01A		Primary	abd56cd9-8545-4874-91b4-c77834f3e3df	F7F8D6E7-0C27-4FAC-96E0-66EED6274122	TCGA-S9-A7J2		Primary Tumor	Solid Tissue		194	released	200	Tumor	Unknown	No	Cerebral Cortex	0	Left		Cerebrum	62	9345	Oligodendroglioma, anaplastic	no	2013	No	TRUE	9451/3	>=181 Days	primary	87d22486-35a6-5299-ad5a-d83bcf0515e1	C71.0	Nervous system, NOS	Altered Mental Status	G3			white	male	not hispanic or latino	Alive	25	-9345	6a92ea1c-000b-5255-92e9-958d4f81f85a
TCGA-HT-A74J-01A-12R-A32Q-07	TCGA-HT-A74J	TCGA-HT-A74J-01A	TP	Primary solid Tumor	TCGA-HT-A74J-01A		Primary	a29fbd4e-42f2-446a-9b78-ca084422dc91	458CC740-C271-4F99-99CE-3101FF24D4B7	TCGA-HT-A74J		Primary Tumor	Unknown		91	released	160	Tumor	OCT	No	Cerebral Cortex	0	Left		Cerebrum	320	12393	Mixed glioma	no	2013	No	TRUE	9382/3	0-30 Days	primary	cde6edea-c05e-5916-a15c-6589dc205283	C71.0	Nervous system, NOS	Seizures	G2			white	male	not hispanic or latino	Alive	33	-12393	15155b20-3d14-542a-8779-c63b775659ef
TCGA-DB-5281-01A-01R-1470-07	TCGA-DB-5281	TCGA-DB-5281-01A	TP	Primary solid Tumor	TCGA-DB-5281-01A	1	Primary	eec06bbb-c917-4a8e-bab1-7c584bb15377	40462852-7dc3-4a3f-a4f3-7cd5a4adbd0d	TCGA-DB-5281	0.5	Primary Tumor	Solid Tissue	2		released		Tumor	Unknown	No	Deep Gray (e.g. Basal Ganglia, Thalamus)	0	Left		Cerebrum	2381	22342	Mixed glioma	no	2006	No	TRUE	9382/3	91-180 Days	primary	93b07558-53fd-5a63-87fa-9ecdfa26085b	C71.0	Nervous system, NOS	Seizures	G3			white	male	not hispanic or latino	Alive	61	-22342	22659648-d2ba-5cd9-bc87-5f37cef543b5
TCGA-DB-A64V-01A-11R-A29R-07	TCGA-DB-A64V	TCGA-DB-A64V-01A	TP	Primary solid Tumor	TCGA-DB-A64V-01A		Primary	b66901d8-e76c-4d43-9a93-6d3b5e625f0f	9675813D-E747-4768-835C-447B53418966	TCGA-DB-A64V		Primary Tumor	Solid Tissue		352	released	200	Tumor	OCT	No	Cerebral Cortex	0	Left		Cerebrum	889	19950	Oligodendroglioma, NOS	no	2012	No	TRUE	9450/3	0-30 Days	primary	c6700507-19d0-552b-b87c-6dc3370021c8	C71.0	Nervous system, NOS	Seizures	G2			white	male	not hispanic or latino	Alive	54	-19950	775ec6ba-ada9-511b-962b-edc82a7c8b19
TCGA-DU-7019-01A-11R-2027-07	TCGA-DU-7019	TCGA-DU-7019-01A	TP	Primary solid Tumor	TCGA-DU-7019-01A	1	Primary	7ca0ad96-427a-4f12-a4a5-8a950061b273	a389c9c9-e639-49c6-a8d8-56f79834e6a7	TCGA-DU-7019	1	Primary Tumor	Unknown	1		released		Tumor	Unknown	No	Cerebral Cortex	0	Right		Cerebrum	800	14279	Mixed glioma	no	2009	No	TRUE	9382/3	0-30 Days	primary	5e617d8e-cc21-5055-b71e-1ab53c20bb4e	C71.0	Nervous system, NOS	Headaches				white	male	not hispanic or latino	Alive	39	-14279	8e0b44a9-0917-5442-9aa7-61acf706ba4f
TCGA-DU-6400-01A-12R-1708-07	TCGA-DU-6400	TCGA-DU-6400-01A	TP	Primary solid Tumor	TCGA-DU-6400-01A	0.6	Primary	3b4d0299-9b10-4105-871a-786e610657a2	a61be291-6258-47f2-8404-18615093f168	TCGA-DU-6400	0.5	Primary Tumor	Solid Tissue	1		released		Tumor	Unknown	No	Not Reported	0	Left		Cerebrum	37	24122	Oligodendroglioma, NOS	no	1998	No	TRUE	9450/3	91-180 Days	primary	22629218-d3b5-52b1-9a9c-f8db0feac530	C71.0	Nervous system, NOS	Altered Mental Status	G2			white	female	not hispanic or latino	Dead	66	-24122	a99de9fd-dc3d-5537-aa10-726edca64099
TCGA-TM-A7CA-01A-21R-A33Z-07	TCGA-TM-A7CA	TCGA-TM-A7CA-01A	TP	Primary solid Tumor	TCGA-TM-A7CA-01A		Primary	63da12a6-c6a2-41e0-870e-3a948c0f2244	FA7FFEBC-9D1C-42E6-BD8E-BB957EE8C870	TCGA-TM-A7CA		Primary Tumor	Solid Tissue		830	released	60	Tumor	Unknown	No	Not Reported	0	Left		Cerebrum	1058	16415	Astrocytoma, NOS	no	2011	No	TRUE	9400/3	0-30 Days	primary	d2cb3db4-6192-5dc8-8db9-de4cee2f66cb	C71.0	Nervous system, NOS	Seizures	G2			white	male	not hispanic or latino	Alive	44	-16415	74ddbb08-dc17-505c-b540-b4f8d6191db5
TCGA-HT-7480-01A-11R-2090-07	TCGA-HT-7480	TCGA-HT-7480-01A	TP	Primary solid Tumor	TCGA-HT-7480-01A	1.2	Primary	3d969ba1-5a5b-4c91-99d9-1bfededf0525	289b59d0-0a44-4d34-a991-b94846e470c3	TCGA-HT-7480	0.3	Primary Tumor	Solid Tissue	1.8		released		Tumor	Unknown	No	Cerebral Cortex	0	Right		Brain, NOS	2287	12291	Oligodendroglioma, NOS	no	2005	No	TRUE	9450/3	>=181 Days	primary	14ac6c3f-5bba-55be-b311-d0b2847293bd	C71.9	Nervous system, NOS	Seizures	G2			white	male	not hispanic or latino	Alive	33	-12291	62a229c8-f365-5022-b07c-c8b52d7774fc
TCGA-P5-A781-01A-11R-A32Q-07	TCGA-P5-A781	TCGA-P5-A781-01A	TP	Primary solid Tumor	TCGA-P5-A781-01A		Primary	a2b9a177-35ad-40a8-ade0-aa672ef05b99	32064991-35D2-489F-836E-8646482DA73D	TCGA-P5-A781		Primary Tumor	Unknown		86	released	2980	Tumor	OCT	No		0	Right		Cerebrum	134	12757	Astrocytoma, anaplastic	no	2013	No	TRUE	9401/3		primary	083506e3-2d9c-54be-a069-460b172de1ce	C71.0	Nervous system, NOS		G3			white	female	not hispanic or latino	Alive	34	-12757	b63925ea-6924-5981-a677-150830e9673c
TCGA-HT-7687-01A-11R-2256-07	TCGA-HT-7687	TCGA-HT-7687-01A	TP	Primary solid Tumor	TCGA-HT-7687-01A	1.1	Primary	ba5e43b1-aaeb-4eff-a657-83a0694def1c	f1bff6bc-cba4-4986-b4a1-e04dae6f259e	TCGA-HT-7687	0.4	Primary Tumor	Solid Tissue	1.9		released		Tumor	Unknown	No	Not Reported	0	Right		Cerebrum	3	27186	Oligodendroglioma, anaplastic	no	2010	No	TRUE	9451/3	>=181 Days	primary	050c09e2-c175-57b8-8816-84e70323d350	C71.0	Nervous system, NOS	Visual Changes	G3			white	male	not hispanic or latino	Alive	74	-27186	85327560-9aa0-5d42-882c-878a4c09fd91
TCGA-S9-A6U2-01A-21R-A33Z-07	TCGA-S9-A6U2	TCGA-S9-A6U2-01A	TP	Primary solid Tumor	TCGA-S9-A6U2-01A		Primary	c48c8731-71c2-4bfd-a2d8-6f1ffa0dbd20	C9E09216-EB85-433E-897C-874F3BBBC252	TCGA-S9-A6U2		Primary Tumor	Solid Tissue		430	released	140	Tumor	Unknown	No	Cerebral Cortex	0	Right		Cerebrum	908	17800	Oligodendroglioma, NOS	no	2012	No	TRUE	9450/3	0-30 Days	primary	3c2b37e5-d359-5ba9-bcf0-093ba4e34c0d	C71.0	Nervous system, NOS	Seizures	G2			white	female	not hispanic or latino	Alive	48	-17800	e0760448-babc-569e-a08d-15d8d9172f28
TCGA-E1-A7Z3-01A-11R-A34R-07	TCGA-E1-A7Z3	TCGA-E1-A7Z3-01A	TP	Primary solid Tumor	TCGA-E1-A7Z3-01A		Primary	32f94f69-8bc8-4e8a-aa99-476fc0ebd907	A522B02B-1349-44FD-9AEA-3FDA3BBFE4D8	TCGA-E1-A7Z3		Primary Tumor	Solid Tissue		7912	released	260	Tumor	OCT			1810			Not Reported		13140	Not Reported			Yes	FALSE	Not Reported		not reported	2baf89a7-cc81-47cd-851d-ba80ada57f6c		Not Reported				TCGA-E1-A7Z3_diagnosis	black or african american	female	not hispanic or latino	Dead	31	-11330	bf518c8f-ba27-51d7-904b-1b234f50eb64
TCGA-DH-A7UV-01A-12R-A34F-07	TCGA-DH-A7UV	TCGA-DH-A7UV-01A	TP	Primary solid Tumor	TCGA-DH-A7UV-01A		Primary	e5a88b99-e655-4570-a5c0-80c17903463b	F13CB9E9-42C9-41B6-A9ED-2DFEBEF2DAE0	TCGA-DH-A7UV		Primary Tumor	Solid Tissue		69	released	50	Tumor	Unknown	No	Not Reported	0	Right		Cerebrum	566	18161	Astrocytoma, anaplastic	no	2013	No	TRUE	9401/3	91-180 Days	primary	82b242fa-6f54-5b04-98c4-cb3564cdce98	C71.0	Nervous system, NOS	Headaches	G3			white	male	not hispanic or latino	Alive	49	-18161	cc329a43-a1b4-5e87-9bd6-0c0f75a912ec
TCGA-E1-5318-01A-01R-1470-07	TCGA-E1-5318	TCGA-E1-5318-01A	TP	Primary solid Tumor	TCGA-E1-5318-01A	0.5	Primary	edc32a96-f912-4348-80d4-72d08129db53	9a5db4fd-190b-448c-a22a-1b599b9007c5	TCGA-E1-5318	0.2	Primary Tumor	Solid Tissue	0.7		released		Tumor	Unknown	No	Not Reported	0	Left		Brain, NOS	2379	15372	Oligodendroglioma, NOS	no	1997	No	TRUE	9450/3	31-90 Days	primary	3b17ea3c-1305-5393-bb25-0eaaa148c6e7	C71.9	Nervous system, NOS	Headaches	G2			white	female	not hispanic or latino	Dead	42	-15372	f81f863c-b4e2-5c6f-8fb9-7bffd747f1a9
TCGA-HT-7880-01A-11R-2403-07	TCGA-HT-7880	TCGA-HT-7880-01A	TP	Primary solid Tumor	TCGA-HT-7880-01A	0.8	Primary	f81a83d4-b20c-41a2-af44-beb76e98db7e	1c00de9e-c2c1-4b57-b0a1-1f043d9de032	TCGA-HT-7880	0.7	Primary Tumor	Solid Tissue	1.1		released		Tumor	Unknown	No	White Matter	0	Right		Cerebrum	162	11043	Mixed glioma	no	2011	No	TRUE	9382/3	31-90 Days	primary	8a3a7988-7c17-5679-9c36-4e4e598d68d2	C71.0	Nervous system, NOS	Seizures	G2			white	male	not hispanic or latino	Alive	30	-11043	4aef2602-eb75-5408-bb3d-71debd3f631d
TCGA-DB-5280-01A-01R-1470-07	TCGA-DB-5280	TCGA-DB-5280-01A	TP	Primary solid Tumor	TCGA-DB-5280-01A	1.5	Primary	d9b929fd-335c-46b1-b60d-b846c372aa6a	9592281f-2fae-4376-9f64-ef19027cb4c3	TCGA-DB-5280	0.3	Primary Tumor	Solid Tissue	1.6		released		Tumor	Unknown	No	Cerebral Cortex	0	Right		Cerebrum	1112	15836	Mixed glioma	no	2007	No	TRUE	9382/3	0-30 Days	primary	7c3eba5a-1147-5075-a978-e09f292a2666	C71.0	Nervous system, NOS	Seizures	G2			white	male	not hispanic or latino	Alive	43	-15836	0eb0e131-ac85-5c7b-915b-327baf33561a
TCGA-E1-A7YI-01A-11R-A34F-07	TCGA-E1-A7YI	TCGA-E1-A7YI-01A	TP	Primary solid Tumor	TCGA-E1-A7YI-01A		Primary	ecb00b0b-61b8-4ce1-ae3c-0919bbbf5edf	17841D2A-99A8-4F1D-900B-70F6324591DC	TCGA-E1-A7YI		Primary Tumor	Solid Tissue		2022	released	330	Tumor	OCT			56			Not Reported		12285	Not Reported			Yes	FALSE	Not Reported		not reported	3ca179fb-af3f-485e-bfd2-663498ba5b17		Not Reported				TCGA-E1-A7YI_diagnosis	white	female	not hispanic or latino	Dead	33	-12229	bb3b62f3-82bc-54a8-a545-9cf9e2c08791
TCGA-TQ-A7RG-01A-11R-A33Z-07	TCGA-TQ-A7RG	TCGA-TQ-A7RG-01A	TP	Primary solid Tumor	TCGA-TQ-A7RG-01A		Primary	cacd6b42-d59f-4474-b291-b9949942dc14	396F6EAB-2B8F-4054-AACA-31BC916FB9D4	TCGA-TQ-A7RG		Primary Tumor	Solid Tissue		287	released	530	Tumor	Unknown	No	White Matter	0	Left		Cerebrum	599	13227	Mixed glioma	no	2012	No	TRUE	9382/3	>=181 Days	primary	dbcd5626-3ff1-5f1b-ba79-b3b506ec7224	C71.0	Nervous system, NOS	Seizures	G2			white	male	hispanic or latino	Alive	36	-13227	de809ac7-0aca-5c8e-a1f0-222b406b1b2d
TCGA-HT-A5RA-01A-11R-A28M-07	TCGA-HT-A5RA	TCGA-HT-A5RA-01A	TP	Primary solid Tumor	TCGA-HT-A5RA-01A		Primary	cd11e820-890f-42d2-81d8-cc7508725782	4FF0C3AD-41E6-4814-9ED9-ED40691DE316	TCGA-HT-A5RA		Primary Tumor	Solid Tissue		385	released	70	Tumor	OCT	No	Not Reported	0	Right		Cerebrum	832	23769	Astrocytoma, anaplastic	no	2012	No	TRUE	9401/3	31-90 Days	primary	33ff0736-d17d-5889-ade9-87bdc106320b	C71.0	Nervous system, NOS	Seizures	G3			white	female	not hispanic or latino	Alive	65	-23769	7101a2cc-7b6b-561f-9b3a-825301abe563
TCGA-DU-5849-01A-11R-1708-07	TCGA-DU-5849	TCGA-DU-5849-01A	TP	Primary solid Tumor	TCGA-DU-5849-01A	0.9	Primary	9e0e239f-ced4-4cf3-bf3c-5ec8224d760b	7ec64754-8800-44dd-a5cc-2a9e8fc8bb27	TCGA-DU-5849	0.4	Primary Tumor	Solid Tissue	0.9		released		Tumor	Unknown	No	White Matter	0	Left		Brain, NOS	443	17663	Oligodendroglioma, NOS	no	2010	No	TRUE	9450/3	0-30 Days	primary	fd8d6a6d-6338-594a-afae-79723751a004	C71.9	Nervous system, NOS	Seizures	G2			white	male	not hispanic or latino	Alive	48	-17663	3086445a-0f7d-5182-a2da-97e93c224b25
TCGA-FG-A710-01A-12R-A33Z-07	TCGA-FG-A710	TCGA-FG-A710-01A	TP	Primary solid Tumor	TCGA-FG-A710-01A		Primary	f36c7739-cf5f-4a13-96b6-cbdbf6e06b64	0D50F154-43CC-4916-9D8E-A5C16F626971	TCGA-FG-A710		Primary Tumor	Solid Tissue		823	released	460	Tumor	Unknown	No	Not Reported	0	Left		Cerebrum	1115	18415	Oligodendroglioma, NOS	no	2011	No	TRUE	9450/3	91-180 Days	primary	8f51cf5c-9fba-5558-a6fc-5ad82046d1c1	C71.0	Nervous system, NOS	Headaches	G2			white	female	not hispanic or latino	Alive	50	-18415	64292e9c-b928-5aef-b7af-4681ec279191
TCGA-DH-5142-01A-01R-1470-07	TCGA-DH-5142	TCGA-DH-5142-01A	TP	Primary solid Tumor	TCGA-DH-5142-01A	0.4	Primary	9dbfe00b-fae8-4765-bf20-4f3cc45880e9	d6bad55b-31f4-416a-8775-e3439c0f6918	TCGA-DH-5142	0.3	Primary Tumor	Solid Tissue	0.4		released		Tumor	Unknown	No	Cerebral Cortex	0	Left		Cerebrum	1943	10678	Astrocytoma, anaplastic	no	2008	No	TRUE	9401/3	0-30 Days	primary	04f6b16d-37eb-56da-b41b-6257fb24a9a3	C71.0	Nervous system, NOS	Seizures	G3			white	male	not hispanic or latino	Alive	29	-10678	daad01c7-6770-5c3f-9ffb-d5c20a9f8f1e
TCGA-DB-A75K-01A-11R-A32Q-07	TCGA-DB-A75K	TCGA-DB-A75K-01A	TP	Primary solid Tumor	TCGA-DB-A75K-01A		Primary	9156d11f-6cc2-4e6f-9f06-923b98d40fe8	9ED9A0B1-8854-4E44-BD86-986EE3B6D7A6	TCGA-DB-A75K		Primary Tumor	Unknown		114	released	330	Tumor	OCT	No	Cerebral Cortex	0	Right		Cerebrum	368	20241	Mixed glioma	no	2013	No	TRUE	9382/3	0-30 Days	primary	4e352ff4-17f6-5dd7-be20-5ef3bde84be8	C71.0	Nervous system, NOS	Seizures	G3			white	female	not hispanic or latino	Alive	55	-20241	3c472aee-ada1-5f76-be6e-0910ebcf92aa
TCGA-TQ-A7RR-01A-21R-A34F-07	TCGA-TQ-A7RR	TCGA-TQ-A7RR-01A	TP	Primary solid Tumor	TCGA-TQ-A7RR-01A		Primary	0d66d354-db1b-419b-993f-df2522418f8b	34C9D741-8075-4FE1-8144-318C2AB176E2	TCGA-TQ-A7RR		Primary Tumor	Solid Tissue		454	released	220	Tumor	Unknown	No	Cerebral Cortex	0	Right		Cerebrum	787	14022	Mixed glioma	no	2012	No	TRUE	9382/3	>=181 Days	primary	50758696-e257-5894-981e-9a9fb0b24b30	C71.0	Nervous system, NOS	Seizures	G2			white	male	hispanic or latino	Alive	38	-14022	ea43d992-3c6a-5a3d-a5dd-89f13cb6e151
TCGA-HW-8322-01A-11R-2404-07	TCGA-HW-8322	TCGA-HW-8322-01A	TP	Primary solid Tumor	TCGA-HW-8322-01A	0.9	Primary	a434ea0f-8e75-4ec7-991c-1f029955a159	43aea5c8-29ec-4f1e-b948-101b645b4cf1	TCGA-HW-8322	0.5	Primary Tumor	Solid Tissue	1.5		released		Tumor	Unknown	No		0	Left		Cerebrum	758	14548	Oligodendroglioma, NOS	no	2012	No	TRUE	9450/3		primary	4acbc5af-0a90-5b09-bd55-15dd2431c91c	C71.0	Nervous system, NOS		G2			white	male	not hispanic or latino	Alive	39	-14548	a408565e-541b-5595-b922-b6735a9384f9
TCGA-S9-A7J0-01A-11R-A34F-07	TCGA-S9-A7J0	TCGA-S9-A7J0-01A	TP	Primary solid Tumor	TCGA-S9-A7J0-01A		Primary	065480c6-0ced-4eb3-9ad6-e186cbf01ee5	B1D1504E-B9FB-4974-A8B6-24B6A86C780B	TCGA-S9-A7J0		Primary Tumor	Solid Tissue		229	released	140	Tumor	Unknown	No	Cerebral Cortex	0	Right		Cerebrum	609	10989	Oligodendroglioma, anaplastic	no	2013	No	TRUE	9451/3	0-30 Days	primary	3d8ad750-b6ea-52a4-9847-be7ec8cc4882	C71.0	Nervous system, NOS	Seizures	G3			white	female	not hispanic or latino	Alive	30	-10989	e24c1df4-4576-57f8-9452-092e1c562685
TCGA-HT-7605-01A-11R-2090-07	TCGA-HT-7605	TCGA-HT-7605-01A	TP	Primary solid Tumor	TCGA-HT-7605-01A	0.9	Primary	0681d35a-3970-4909-bf33-d92315e64309	820c0259-c976-48cc-af5a-3e2bc11bd4e8	TCGA-HT-7605	0.8	Primary Tumor	Solid Tissue	2		released		Tumor	Unknown	No	White Matter	0	Right		Brain, NOS	139	13892	Oligodendroglioma, NOS	no	2008	No	TRUE	9450/3		primary	60fd4a42-4f14-5a2b-85cc-f4459d320d56	C71.9	Nervous system, NOS	Motor or Movement Changes	G2			white	male	not hispanic or latino	Alive	38	-13892	81be40d9-360d-523d-814b-c427f8152d5d
TCGA-DU-A5TT-01A-11R-A28M-07	TCGA-DU-A5TT	TCGA-DU-A5TT-01A	TP	Primary solid Tumor	TCGA-DU-A5TT-01A		Primary	4b5e977e-76b2-4b52-9a1f-7877ec7aec8f	6E55B698-D0BA-4834-91EE-0210657A9791	TCGA-DU-A5TT		Primary Tumor	Solid Tissue		24	released	420	Tumor	Unknown	No	Not Reported	0	Left		Cerebrum	743	25726	Oligodendroglioma, anaplastic	no	2013	No	TRUE	9451/3	91-180 Days	primary	51a483ae-eb7f-504f-a7fa-39e363048971	C71.0	Nervous system, NOS	Seizures	G3			white	male	not hispanic or latino	Alive	70	-25726	b99254f6-2e57-55c4-9ed9-a33a3e5d462a
TCGA-HT-7692-01A-12R-2256-07	TCGA-HT-7692	TCGA-HT-7692-01A	TP	Primary solid Tumor	TCGA-HT-7692-01A	0.8	Primary	e06804bd-dfc2-4bca-a9fb-945480910560	c5f0a360-5011-4ede-b4b5-bbd30b54b21f	TCGA-HT-7692	0.5	Primary Tumor	Solid Tissue	1.1		released		Tumor	Unknown	No		0	Left		Cerebrum	90	15727	Mixed glioma	no	2009	No	TRUE	9382/3	0-30 Days	primary	46d5d8e4-6cc0-57e5-9cf1-5c46dfc1b475	C71.0	Nervous system, NOS	Seizures	G2			white	male	not hispanic or latino	Alive	43	-15727	539b0293-7c5e-5b37-a9d0-d6affdbbce33
TCGA-DU-8162-01A-21R-2256-07	TCGA-DU-8162	TCGA-DU-8162-01A	TP	Primary solid Tumor	TCGA-DU-8162-01A	0.9	Primary	e5975922-38e2-496b-8b6d-f6c40a5ebb28	a9f8f064-c21c-4d7e-ae38-5ff6214995be	TCGA-DU-8162	0.9	Primary Tumor	Solid Tissue	1.2		released		Tumor	Unknown	No	Not Reported	0	Right		Cerebrum	444	22596	Mixed glioma	no	2011	No	TRUE	9382/3	0-30 Days	primary	0670a5ff-603a-5273-8005-544d03dc2063	C71.0	Nervous system, NOS	Headaches	G3			white	female	not hispanic or latino	Dead	61	-22596	f1e469c1-a969-5df8-9f4c-7b88cf8444f8
TCGA-QH-A6CU-01A-11R-A31N-07	TCGA-QH-A6CU	TCGA-QH-A6CU-01A	TP	Primary solid Tumor	TCGA-QH-A6CU-01A		Primary	842df84d-da05-4aa5-91a4-c6893eca2082	F87EBF56-A3DC-4790-98AB-1B93FB917CAC	TCGA-QH-A6CU		Primary Tumor	Solid Tissue		59	released	470	Tumor	Unknown	No	White Matter	0	Left		Cerebrum	451	19149	Oligodendroglioma, anaplastic	no	2013	No	TRUE	9451/3	0-30 Days	primary	65dfa780-27c2-53e8-8112-df7ef3f6cf13	C71.0	Nervous system, NOS	Seizures	G3			white	female	not hispanic or latino	Alive	52	-19149	7edde49c-8128-5f84-859d-e64ddd76d07b
TCGA-RY-A840-01A-11R-A36H-07	TCGA-RY-A840	TCGA-RY-A840-01A	TP	Primary solid Tumor	TCGA-RY-A840-01A		Primary	18af29c3-f892-40a1-86ae-7780a47974c5	D0ABD0C6-7F14-4CC3-9B44-0566D3384727	TCGA-RY-A840		Primary Tumor	Solid Tissue		444	released	60	Tumor	Unknown	No	Cerebral Cortex	0	Left		Cerebrum	854	17501	Oligodendroglioma, anaplastic	no	2012	No	TRUE	9451/3	0-30 Days	primary	8c7d060e-65dd-5e36-b068-c119d39b13cb	C71.0	Nervous system, NOS	Seizures	G3			Unknown	male	Unknown	Alive	47	-17501	9d3e1f9b-fbc2-5326-99c0-9f4f4b1b82bb
TCGA-DH-A669-02A-11R-A31N-07	TCGA-DH-A669	TCGA-DH-A669-02A	TR	Recurrent Solid Tumor	TCGA-DH-A669-02A		Recurrence	dfc7f355-5480-4f67-a6b5-1f2945d15a36	B34CDA94-75EB-42E4-AAF8-70C69BBDDD84	TCGA-DH-A669		Recurrent Tumor	Solid Tissue		2274	released	50	Tumor	Unknown			260			Not Reported		26069	Oligodendroglioma, anaplastic			Yes	FALSE	9451/3		recurrence	a1b43e7c-244f-4b93-870c-1895cfbc2209		Not Reported				TCGA-DH-A669_diagnosis	white	male	not hispanic or latino	Dead	70	-25809	315d8775-88b8-56f5-b883-326a543291aa
TCGA-E1-A7YQ-01A-11R-A34R-07	TCGA-E1-A7YQ	TCGA-E1-A7YQ-01A	TP	Primary solid Tumor	TCGA-E1-A7YQ-01A		Primary	0834a667-9692-43c9-8cd9-1dc222f658b9	FECABDF2-3EBF-4C3C-AEAD-08D5494852FA	TCGA-E1-A7YQ		Primary Tumor	Solid Tissue		4796	released	180	Tumor	OCT			580			Not Reported		21921	Not Reported			Yes	FALSE	Not Reported		not reported	8019bcd4-25bb-4b7c-b9e2-200c554fdc05		Not Reported				TCGA-E1-A7YQ_diagnosis	black or african american	female	not hispanic or latino	Dead	58	-21341	c48ef909-52b4-514d-a755-7a0949d7c46e
TCGA-S9-A7R8-01A-11R-A34R-07	TCGA-S9-A7R8	TCGA-S9-A7R8-01A	TP	Primary solid Tumor	TCGA-S9-A7R8-01A		Primary	9e07da0e-24e4-4322-aaa3-7576f3d6c020	7287E887-2783-4416-8C61-718C6247C982	TCGA-S9-A7R8		Primary Tumor	Solid Tissue		3282	released	110	Tumor	Unknown	No	Not Reported	0	Right		Cerebrum	961	16275	Astrocytoma, anaplastic	no	2004	No	TRUE	9401/3	31-90 Days	primary	2b72d089-597a-5b1a-9032-a1262c9e4464	C71.0	Nervous system, NOS	Seizures	G3			white	female	not hispanic or latino	Dead	44	-16275	dfb1cd3e-0149-5406-9631-674664ca4fde
TCGA-HT-A61C-01A-11R-A29R-07	TCGA-HT-A61C	TCGA-HT-A61C-01A	TP	Primary solid Tumor	TCGA-HT-A61C-01A		Primary	2037dd37-9571-4f5e-80f4-8ccabebd2a29	D3039C78-0727-4215-8EE9-DBADCA775531	TCGA-HT-A61C		Primary Tumor	Solid Tissue		56	released	40	Tumor	Unknown	No	Not Reported	0	Left		Cerebrum	537	24276	Oligodendroglioma, anaplastic	no	2013	No	TRUE	9451/3	0-30 Days	primary	4cf4116f-03c4-5a3e-8bc5-db98bac24b09	C71.0	Nervous system, NOS	Motor or Movement Changes	G3			white	male	not hispanic or latino	Dead	66	-24276	a7bd8377-bb24-5564-baa2-2923e8a029b9
TCGA-DU-7301-01A-11R-2090-07	TCGA-DU-7301	TCGA-DU-7301-01A	TP	Primary solid Tumor	TCGA-DU-7301-01A	1	Primary	d6bff803-8b4a-44a1-af59-0f2baba7895f	8ff62d9f-003f-4194-8cc6-bce45a7cdf1d	TCGA-DU-7301	0.5	Primary Tumor	Solid Tissue	1		released		Tumor	Unknown			366			Not Reported		20010	Not Reported			Yes	FALSE	Not Reported		not reported	0bdb7ec2-16da-4e6e-a80f-9159bb5652be		Not Reported				TCGA-DU-7301_diagnosis	white	male	not hispanic or latino	Dead	53	-19644	b2c5b6ff-2350-5ae2-9f18-bdc98fe724cd
TCGA-P5-A5F0-01A-11R-A28M-07	TCGA-P5-A5F0	TCGA-P5-A5F0-01A	TP	Primary solid Tumor	TCGA-P5-A5F0-01A		Primary	bc45dd63-bb3a-474b-9ce9-ee9d7bd3c2c2	6E1C12F5-85C4-4A43-8F05-F08A774CC9E4	TCGA-P5-A5F0		Primary Tumor	Solid Tissue		62	released	110	Tumor	OCT	No	Not Reported	0	Right		Brain, NOS	287	12157	Oligodendroglioma, NOS	no	2012	No	TRUE	9450/3	>=181 Days	primary	83ad82df-2455-57d7-a39e-651bb2b3fc62	C71.9	Nervous system, NOS	Seizures	G2			white	male	not hispanic or latino	Alive	33	-12157	d5d4b4eb-2a69-5ec7-880b-4a3454302693
TCGA-TM-A84O-01A-11R-A36H-07	TCGA-TM-A84O	TCGA-TM-A84O-01A	TP	Primary solid Tumor	TCGA-TM-A84O-01A		Primary	313245ef-7d64-4158-bce8-8ff9d90952ba	6E28D951-BB27-4E32-A681-46D1DEF900BB	TCGA-TM-A84O		Primary Tumor	Solid Tissue		920	released	60	Tumor	Unknown	No	Not Reported	0	Right		Cerebrum	1011	22327	Oligodendroglioma, anaplastic	no	2011	No	TRUE	9451/3	0-30 Days	primary	9a80efeb-2744-5740-8e24-c48e12385527	C71.0	Nervous system, NOS	Seizures	G3			white	female	not hispanic or latino	Dead	61	-22327	d2cb461f-9764-58ed-8648-e3c6e07958a3
TCGA-DB-A64Q-01A-11R-A29R-07	TCGA-DB-A64Q	TCGA-DB-A64Q-01A	TP	Primary solid Tumor	TCGA-DB-A64Q-01A		Primary	4b48540f-d137-4cb8-b303-50568883e807	1650DAE4-352B-4BDD-A48E-109FDE2CD3F9	TCGA-DB-A64Q		Primary Tumor	Solid Tissue		251	released	200	Tumor	OCT	No	Cerebral Cortex	0	Left		Cerebrum	182	11637	Mixed glioma	no	2012	No	TRUE	9382/3	31-90 Days	primary	725b40d4-a9dd-51be-ba35-1bdc308f4b34	C71.0	Nervous system, NOS	Seizures	G2			Unknown	female	Unknown	Alive	31	-11637	451a4449-1de0-54a6-b12e-e8a39a0a7dfb
TCGA-S9-A7R2-01A-21R-A34R-07	TCGA-S9-A7R2	TCGA-S9-A7R2-01A	TP	Primary solid Tumor	TCGA-S9-A7R2-01A		Primary	18f450b7-1ccb-4b6a-b74e-9737bd45753f	2907EB1D-32CC-4BB7-B485-AFF04CA01E7F	TCGA-S9-A7R2		Primary Tumor	Solid Tissue		2027	released	120	Tumor	Unknown	No	White Matter	0	Left		Cerebrum	316	25419	Astrocytoma, anaplastic	no	2008	No	TRUE	9401/3	>=181 Days	primary	b557f45c-876f-5a3e-8858-b6c1a0ce1c62	C71.0	Nervous system, NOS	Seizures	G3			white	male	not hispanic or latino	Dead	69	-25419	39563d4e-26f9-5b79-a6c8-5fed9f29219c
TCGA-HT-7884-01B-11R-2403-07	TCGA-HT-7884	TCGA-HT-7884-01B	TP	Primary solid Tumor	TCGA-HT-7884-01B	0.8	Primary	571f0a90-2db2-4e1a-a944-5f839466ecbb	9294057d-1aba-44d6-a756-4cb48671e45e	TCGA-HT-7884	0.3	Primary Tumor	Solid Tissue	1.3		released		Tumor	Unknown	No	White Matter	0	Left		Cerebrum	343	16280	Astrocytoma, NOS	no	2011	No	TRUE	9400/3	0-30 Days	primary	ce14c97b-1af6-50b3-8fc4-6e386bc16c3b	C71.0	Nervous system, NOS	Altered Mental Status	G2			white	female	not hispanic or latino	Alive	44	-16280	28a1b5f9-6f9b-56ce-a461-84d8efd8a035
TCGA-HT-7485-01A-11R-2027-07	TCGA-HT-7485	TCGA-HT-7485-01A	TP	Primary solid Tumor	TCGA-HT-7485-01A	1.1	Primary	85a01364-2e79-4170-b57d-68e52bc1747b	5af016f0-9c44-4b57-8477-26e25f087c0f	TCGA-HT-7485	0.7	Primary Tumor	Unknown	1.6		released		Tumor	Unknown	No	White Matter	0	Right		Brain, NOS	122	15589	Astrocytoma, NOS	no	2006	No	TRUE	9400/3	91-180 Days	primary	9b399c62-f92e-578f-bf68-e30e2b87feb7	C71.9	Nervous system, NOS	Headaches	G2			white	male	not hispanic or latino	Alive	42	-15589	bff539b3-f4f7-5f55-8983-7fe9213e77ac
TCGA-CS-4943-01A-01R-1470-07	TCGA-CS-4943	TCGA-CS-4943-01A	TP	Primary solid Tumor	TCGA-CS-4943-01A	0.5	Primary	e2972032-86b3-400f-90ef-2ba7ae5ac969	c7cbbdb2-8ec4-4e6e-836e-2577cda328dc	TCGA-CS-4943	0.1	Primary Tumor	Solid Tissue	0.6		released		Tumor	Unknown	No	Cerebral Cortex	0	Left		Brain, NOS	1106	13565	Astrocytoma, anaplastic	no	2009	No	TRUE	9401/3	>=181 Days	primary	f5f19e06-db25-5136-8a68-e5691046801f	C71.9	Nervous system, NOS	Seizures	G3			white	male	not reported	Dead	37	-13565	9560ed52-3376-512b-b874-1c684942a245
TCGA-DB-A64U-01A-11R-A29R-07	TCGA-DB-A64U	TCGA-DB-A64U-01A	TP	Primary solid Tumor	TCGA-DB-A64U-01A		Primary	ad4169f4-e1d8-4fea-a73d-ddae843bfb0e	7BE25474-4E80-403D-A999-EB2ADE02755C	TCGA-DB-A64U		Primary Tumor	Solid Tissue		806	released	340	Tumor	OCT	No	Cerebral Cortex	0	Right		Cerebrum	846	14019	Mixed glioma	no	2011	No	TRUE	9382/3		primary	3a6e5329-4486-555b-bbc7-46c3835f4057	C71.0	Nervous system, NOS		G2			white	female	not hispanic or latino	Alive	38	-14019	cfb2fe56-b2ec-50d9-b2a3-aa486ea64de9
TCGA-S9-A7QY-01A-11R-A34F-07	TCGA-S9-A7QY	TCGA-S9-A7QY-01A	TP	Primary solid Tumor	TCGA-S9-A7QY-01A		Primary	f1db3050-fc83-476d-b865-8bae3e151172	7833FCD6-2858-4428-9E9C-A8AEA10F42F8	TCGA-S9-A7QY		Primary Tumor	Solid Tissue		560	released	60	Tumor	Unknown	No	Cerebral Cortex	0	Left		Cerebrum	863	12853	Mixed glioma	no	2012	No	TRUE	9382/3	>=181 Days	primary	b82d770d-caf9-5420-bcc1-3ab57dbdaf9c	C71.0	Nervous system, NOS	Seizures	G2			white	female	not hispanic or latino	Alive	35	-12853	118c610e-9ebd-5bfe-a91a-c20908c21fe1
TCGA-FG-8187-01A-11R-2256-07	TCGA-FG-8187	TCGA-FG-8187-01A	TP	Primary solid Tumor	TCGA-FG-8187-01A	1.2	Primary	3e83bbc8-55c3-4724-a4b6-1badc75d8aad	7fee5178-b1ff-4d7c-beed-673236f8d485	TCGA-FG-8187	0.7	Primary Tumor	Solid Tissue	1.4		released		Tumor	Unknown	No	Not Reported	0	Right		Cerebrum	611	11684	Mixed glioma	yes	2011	No	TRUE	9382/3		primary	7e44a637-ddbe-54d2-9235-2d7e5dd52f00	C71.0	Nervous system, NOS		G2			white	male	not hispanic or latino	Alive	31	-11684	26fa88d6-59c9-55b9-9da0-c12e06a134e8
TCGA-HT-7882-01A-11R-2403-07	TCGA-HT-7882	TCGA-HT-7882-01A	TP	Primary solid Tumor	TCGA-HT-7882-01A	1	Primary	efb82e23-4806-4df2-99a1-63ca60a433a8	6ef48ba9-cdeb-4279-bd24-9dc228671262	TCGA-HT-7882	0.3	Primary Tumor	Solid Tissue	2.4		released		Tumor	Unknown	No	Not Reported	0	Left		Cerebrum	113	24450	Oligodendroglioma, anaplastic	no	2010	No	TRUE	9451/3	>=181 Days	primary	930d92a1-2515-5d1e-bd76-25d34c27547c	C71.0	Nervous system, NOS	Seizures	G3			white	male	hispanic or latino	Dead	66	-24450	f2b21111-e861-5526-918d-234893e56b17
TCGA-E1-A7YS-01A-11R-A34F-07	TCGA-E1-A7YS	TCGA-E1-A7YS-01A	TP	Primary solid Tumor	TCGA-E1-A7YS-01A		Primary	e8bf48af-a15c-42a8-a2de-c47d84aa4e55	8C44E399-41A8-455E-86EA-CA05A8105540	TCGA-E1-A7YS		Primary Tumor	Solid Tissue		2123	released	180	Tumor	OCT	No	Not Reported	0	Left		Cerebrum	466	26159	Oligodendroglioma, anaplastic	no	2007	No	TRUE	9451/3	0-30 Days	primary	b86055bf-9199-54c2-aa85-b93378fe245c	C71.0	Nervous system, NOS	Altered Mental Status	G3			black or african american	male	not hispanic or latino	Dead	71	-26159	ab0589a6-6e6c-557b-9097-cf1a94cb6716
TCGA-HT-7881-01A-11R-2403-07	TCGA-HT-7881	TCGA-HT-7881-01A	TP	Primary solid Tumor	TCGA-HT-7881-01A	0.8	Primary	5b43372b-75bb-49a7-863c-5ac853d0b120	8c9a3353-4d77-4d26-8522-da3869660c35	TCGA-HT-7881	0.3	Primary Tumor	Solid Tissue	1.4		released		Tumor	Unknown	No	Not Reported	0	Left		Cerebrum	1079	14171	Oligodendroglioma, NOS	no	2011	No	TRUE	9450/3	>=181 Days	primary	bbf20a7b-429b-5218-9523-cd81fb3216b9	C71.0	Nervous system, NOS	Seizures	G2			black or african american	male	not hispanic or latino	Alive	38	-14171	59b4503c-1c81-5c40-a015-30b76dc196cd
TCGA-CS-6668-01A-11R-1896-07	TCGA-CS-6668	TCGA-CS-6668-01A	TP	Primary solid Tumor	TCGA-CS-6668-01A	0.6	Primary	c6784c8a-fa04-429d-9290-40bd95f2d94d	d5604d22-f9c7-4eb3-af92-44d0f999a905	TCGA-CS-6668	0.5	Primary Tumor	Solid Tissue	1		released		Tumor	Unknown	No	Cerebral Cortex	0	Left		Brain, NOS	1519	20836	Oligodendroglioma, NOS	no	2011	No	TRUE	9450/3	>=181 Days	primary	9daebe95-88a5-5e3f-9327-6f3d9c9cac8e	C71.9	Nervous system, NOS	Seizures	G2			white	female	not hispanic or latino	Alive	57	-20836	026c7754-b421-58f3-8548-fd5a285bcbde
TCGA-HT-7604-01A-11R-2090-07	TCGA-HT-7604	TCGA-HT-7604-01A	TP	Primary solid Tumor	TCGA-HT-7604-01A	1.2	Primary	9ca3488a-91f8-4eb2-8b03-24e8629757e1	ecac7160-5404-42f2-90d3-c43d1b8bb747	TCGA-HT-7604	0.4	Primary Tumor	Solid Tissue	1.7		released		Tumor	Unknown	No	Not Reported	0	Left		Cerebrum	3725	18443	Astrocytoma, NOS	no	2003	No	TRUE	9400/3	31-90 Days	primary	98f73fdd-adeb-5b5d-bbfb-1748f076589d	C71.0	Nervous system, NOS	Headaches	G2			black or african american	male	not hispanic or latino	Alive	50	-18443	18a1e62b-9345-58fa-ac9b-32e04c89cbdf
TCGA-DU-7304-02A-12R-A36H-07	TCGA-DU-7304	TCGA-DU-7304-02A	TR	Recurrent Solid Tumor	TCGA-DU-7304-02A		Recurrence	66e2bb27-ca87-468c-a71d-e140f0bca8da	EFF2E68D-4795-413F-B5B1-EF9E5703A2B2	TCGA-DU-7304		Recurrent Tumor	Solid Tissue		2066	released	280	Tumor	Unknown	No	Not Reported	0	Left		Cerebrum	709	15931	Mixed glioma	no	2008	No	TRUE	9382/3	0-30 Days	primary	61d4291e-a89d-5161-91c6-cefb1a467053	C71.0	Nervous system, NOS	Seizures	G3			white	male	not hispanic or latino	Dead	43	-15931	09190ab2-7ebb-5260-9b18-d1f6ebf5513a
TCGA-FG-5963-01A-11R-1708-07	TCGA-FG-5963	TCGA-FG-5963-01A	TP	Primary solid Tumor	TCGA-FG-5963-01A	0.9	Primary	41c647e8-6a53-464b-9efc-78547c514519	6BDCE0AC-CDC9-45A2-B796-7A06284251FB	TCGA-FG-5963	0.7	Primary Tumor	Solid Tissue	0.9		released		Tumor	Unknown			395			Not Reported		8966	Astrocytoma, anaplastic			Yes	FALSE	9401/3		recurrence	38b799de-6daa-419b-a0d0-88d0b6367b68		Not Reported				TCGA-FG-5963_diagnosis	white	male	not hispanic or latino	Dead	23	-8571	d31e981a-013b-503b-ab5d-1dc9a6253f56
TCGA-HT-7855-01A-11R-2403-07	TCGA-HT-7855	TCGA-HT-7855-01A	TP	Primary solid Tumor	TCGA-HT-7855-01A	1.5	Primary	f0697540-4ae3-4e77-bc2e-a5925af4ffef	77a245ba-4e68-4215-86d4-2cba5a981189	TCGA-HT-7855	0.6	Primary Tumor	Solid Tissue	1.6		released		Tumor	Unknown	No	Cerebral Cortex	0	Left		Cerebrum	585	14496	Astrocytoma, anaplastic	no	2008	No	TRUE	9401/3	91-180 Days	primary	9f64b4a5-5209-510c-84f2-304ea8c5b3aa	C71.0	Nervous system, NOS	Headaches	G3			white	male	not hispanic or latino	Alive	39	-14496	456aff6d-8a47-5189-b0b4-d8b2b80f6b5b
TCGA-W9-A837-01A-11R-A36H-07	TCGA-W9-A837	TCGA-W9-A837-01A	TP	Primary solid Tumor	TCGA-W9-A837-01A		Primary	5e36e3c6-194a-4393-9bb8-861edd86c8c2	278CE30B-6EAA-47C3-9D21-F3F7142852D8	TCGA-W9-A837		Primary Tumor	Solid Tissue		1298	released	530	Tumor	Unknown	No	Not Reported	0	Right		Cerebrum	1553		Oligodendroglioma, NOS	no	2010	No	TRUE	9450/3	>=181 Days	primary	63f533e2-893c-5b51-a277-2f5873497845	C71.0	Nervous system, NOS	Seizures	G2			white	male	not hispanic or latino	Alive	47		996c95bb-8297-554a-8cc6-c4e73cb1984f
TCGA-HT-A5R7-01A-11R-A28M-07	TCGA-HT-A5R7	TCGA-HT-A5R7-01A	TP	Primary solid Tumor	TCGA-HT-A5R7-01A		Primary	7ba53d9a-fe20-487a-b4bb-84451e207755	0C8ED6F2-0B6A-4316-A53C-EF42BCB47E39	TCGA-HT-A5R7		Primary Tumor	Solid Tissue		147	released	310	Tumor	OCT	No	Not Reported	0	Right		Cerebrum	615	12092	Astrocytoma, anaplastic	no	2012	No	TRUE	9401/3	0-30 Days	primary	0cd3ea68-7bc4-5c83-90d2-0fb78cbc0b1d	C71.0	Nervous system, NOS	Seizures	G3			white	female	not hispanic or latino	Alive	33	-12092	295020fd-6635-5373-afc4-80cc427f1d0b
TCGA-HT-7694-01A-11R-2256-07	TCGA-HT-7694	TCGA-HT-7694-01A	TP	Primary solid Tumor	TCGA-HT-7694-01A	0.9	Primary	242cf713-1c1b-4a2f-8e8e-253fb50cfd7f	09cb8fc6-43e0-484f-9897-b2df70d0a16e	TCGA-HT-7694	0.5	Primary Tumor	Solid Tissue	2.5		released		Tumor	Unknown	No	White Matter	0	Right		Cerebrum	210	21930	Oligodendroglioma, anaplastic	no	2008	No	TRUE	9451/3	0-30 Days	primary	5d190050-b7b2-584c-92b8-19e2a7b6be92	C71.0	Nervous system, NOS	Motor or Movement Changes	G3			white	male	not hispanic or latino	Alive	60	-21930	2ed18b0e-2c47-532c-a5a5-afaa7bd49a49
TCGA-EZ-7264-01A-11R-2027-07	TCGA-EZ-7264	TCGA-EZ-7264-01A	TP	Primary solid Tumor	TCGA-EZ-7264-01A	0.9	Primary	eecba415-5517-4265-8944-07aacbc679fb	1a18641e-75f5-4601-8d9b-4536805a9aeb	TCGA-EZ-7264	0.5	Primary Tumor	Unknown	1		released		Tumor	Unknown	No	White Matter	0	Right		Cerebrum	1201	17432	Oligodendroglioma, NOS	no	2011	No	TRUE	9450/3	0-30 Days	primary	8f81d7d4-3c9b-58af-91eb-5fc077577359	C71.0	Nervous system, NOS	Altered Mental Status	G2			white	female	not hispanic or latino	Alive	47	-17432	d7b8e18b-6610-5ae3-a0d7-0c35a1e04e32
TCGA-S9-A6WE-01A-12R-A33Z-07	TCGA-S9-A6WE	TCGA-S9-A6WE-01A	TP	Primary solid Tumor	TCGA-S9-A6WE-01A		Primary	b806a5e7-d436-411f-98c6-9191b9e3d69c	F17B7D4A-F22C-472A-A84F-51CABBA8BE44	TCGA-S9-A6WE		Primary Tumor	Solid Tissue		3434	released	140	Tumor	Unknown	No	Cerebral Cortex	0	Right		Cerebrum	4113	12488	Oligodendroglioma, NOS	no	2004	No	TRUE	9450/3	>=181 Days	primary	84c82e06-4de5-560e-b84a-087df976bb3b	C71.0	Nervous system, NOS	Sensory Changes	G2			white	male	not hispanic or latino	Alive	34	-12488	cb1bc232-f01e-5cbb-93dd-921103be8335
TCGA-E1-A7YD-01A-11R-A34F-07	TCGA-E1-A7YD	TCGA-E1-A7YD-01A	TP	Primary solid Tumor	TCGA-E1-A7YD-01A		Primary	6d5d91e7-3f60-4508-98fe-cd22182d5f58	B371FF08-C874-4A6E-9CF9-C1931F28ADED	TCGA-E1-A7YD		Primary Tumor	Solid Tissue		5445	released	80	Tumor	OCT	No	Not Reported	0	Left		Cerebrum	435	21020	Astrocytoma, anaplastic	no	1998	No	TRUE	9401/3	0-30 Days	primary	962facb0-4ee4-539f-b25d-2f37b7cee3b2	C71.0	Nervous system, NOS	Headaches	G3			white	male	not hispanic or latino	Dead	57	-21020	2655a62b-7ed7-50d6-bf4a-71371e7d156b
TCGA-HT-7689-01A-11R-2256-07	TCGA-HT-7689	TCGA-HT-7689-01A	TP	Primary solid Tumor	TCGA-HT-7689-01A	1	Primary	80122820-0d29-4f56-bf14-ac5eeb6f2760	21e316fb-fd2b-4890-a34a-832781031216	TCGA-HT-7689	0.7	Primary Tumor	Solid Tissue	1.2		released		Tumor	Unknown	No	Not Reported	0	Left		Cerebrum	455	21331	Oligodendroglioma, NOS	no	2009	No	TRUE	9450/3	0-30 Days	primary	0a67fe2b-c881-54fe-811e-adfb870b183a	C71.0	Nervous system, NOS	Altered Mental Status	G2			white	female	not hispanic or latino	Alive	58	-21331	b1575323-27c7-5f0a-9075-9e63a4b2e5b3
TCGA-FG-6690-01A-11R-1896-07	TCGA-FG-6690	TCGA-FG-6690-01A	TP	Primary solid Tumor	TCGA-FG-6690-01A	0.6	Primary	f6c7b8c5-02df-4b89-b527-f647762a98b7	d4c3d026-59a3-4b34-9d49-afd53d2d783d	TCGA-FG-6690	0.5	Primary Tumor	Solid Tissue	1.7		released		Tumor	Unknown	No	Not Reported	0	Left		Cerebrum	1294	25667	Oligodendroglioma, NOS	no	2011	No	TRUE	9450/3	0-30 Days	primary	2f7927f0-263c-5ff3-9e7e-0324d9f0c149	C71.0	Nervous system, NOS	Seizures	G2			white	male	not hispanic or latino	Alive	70	-25667	d097b670-3667-51a1-9c12-68b01fdd1fb6
TCGA-DU-7010-01A-11R-2027-07	TCGA-DU-7010	TCGA-DU-7010-01A	TP	Primary solid Tumor	TCGA-DU-7010-01A	1	Primary	a6da348e-a70c-4620-bfcb-2afbe893284b	B62E7173-FC3E-4D4C-B9C0-37110B1B58E8	TCGA-DU-7010	0.5	Primary Tumor	Unknown	1.1		released		Tumor	Unknown			193			Not Reported		21392	Astrocytoma, anaplastic			Yes	FALSE	9401/3		recurrence	c9fbe6f2-6b8e-48f9-9011-d259dbb2d4cd		Not Reported				TCGA-DU-7010_diagnosis	white	female	not hispanic or latino	Dead	58	-21199	89c174c4-8b78-5b88-b582-2691b10b0cd2
TCGA-P5-A5F4-01A-11R-A28M-07	TCGA-P5-A5F4	TCGA-P5-A5F4-01A	TP	Primary solid Tumor	TCGA-P5-A5F4-01A		Primary	9c174af7-ea73-413f-ab7d-b3bba7f4ac6c	52CF242F-7062-4258-A991-BB69FD3EE06C	TCGA-P5-A5F4		Primary Tumor	Solid Tissue		37	released	700	Tumor	OCT	No	Not Reported	0	Right		Cerebrum	231	12851	Oligodendroglioma, anaplastic	no	2012	No	TRUE	9451/3	31-90 Days	primary	4cc53630-e7af-5380-9622-aed579082717	C71.0	Nervous system, NOS	Headaches	G3			white	female	not hispanic or latino	Alive	35	-12851	a2305b5a-5871-5ac2-8fc7-4c32b7c0e9f6
TCGA-E1-A7YN-01A-11R-A34F-07	TCGA-E1-A7YN	TCGA-E1-A7YN-01A	TP	Primary solid Tumor	TCGA-E1-A7YN-01A		Primary	32e25dd3-4940-47e9-abd3-a18551f28e99	2C9A41BE-767B-4929-9186-E7821015AC42	TCGA-E1-A7YN		Primary Tumor	Solid Tissue		1148	released	140	Tumor	OCT			420			Not Reported		23600	Not Reported			Yes	FALSE	Not Reported		not reported	0410370f-a003-4975-8aeb-ffc0866d5864		Not Reported				TCGA-E1-A7YN_diagnosis	white	female	not hispanic or latino	Dead	63	-23180	a78e84d3-69fa-5da9-a958-5aa8cb893277
TCGA-HT-8015-01B-11R-A28M-07	TCGA-HT-8015	TCGA-HT-8015-01B	TP	Primary solid Tumor	TCGA-HT-8015-01B		Primary	e8d32d85-6f38-4f8d-bfd0-50285fd2b580	555DEE9A-4BA2-4E0A-A76E-06972079094A	TCGA-HT-8015		Primary Tumor	Solid Tissue		1483	released	660	Tumor	OCT	No	Deep Gray (e.g. Basal Ganglia, Thalamus)	0	Left		Cerebrum	3	7760	Astrocytoma, NOS	no	2008	No	TRUE	9400/3		primary	0a513737-5008-5ae6-ba5f-752bcf863b46	C71.0	Nervous system, NOS		G2			white	male	not hispanic or latino	Alive	21	-7760	6f8cb4dc-a257-5aa0-9de1-c4ac78d9ea9e
TCGA-DU-5855-01A-11R-1708-07	TCGA-DU-5855	TCGA-DU-5855-01A	TP	Primary solid Tumor	TCGA-DU-5855-01A	0.7	Primary	66633b7c-7fd9-437e-9ab0-b01c354514b4	ba07cd68-b0ac-4e98-bc4b-abe3b9c9d4f6	TCGA-DU-5855	0.7	Primary Tumor	Solid Tissue	1.1		released		Tumor	Unknown	No	Not Reported	0	Right		Brain, NOS	207	18234	Mixed glioma	no	2010	No	TRUE	9382/3	0-30 Days	primary	2787e928-f6e7-5053-a07a-bb1a696390fb	C71.9	Nervous system, NOS	Headaches	G3			white	female	not hispanic or latino	Alive	49	-18234	716248d9-29f7-57e4-afff-3ce12af594c6
TCGA-S9-A6U1-01A-21R-A33Z-07	TCGA-S9-A6U1	TCGA-S9-A6U1-01A	TP	Primary solid Tumor	TCGA-S9-A6U1-01A		Primary	390c7eb2-9ab5-456b-bc2c-703d8359ab46	400A5278-9C45-4FF9-AEF8-2155624D1168	TCGA-S9-A6U1		Primary Tumor	Solid Tissue		260	released	230	Tumor	Unknown	No	Cerebral Cortex	0	Right		Cerebrum	785	8271	Astrocytoma, anaplastic	no	2012	No	TRUE	9401/3	0-30 Days	primary	883bec19-4189-5fc8-bbd3-6c9446fea4a1	C71.0	Nervous system, NOS	Sensory Changes	G3			white	female	not hispanic or latino	Alive	22	-8271	77da8f75-61b7-59a7-bf75-5eb5d457d1a3
TCGA-DU-5851-01A-13R-1896-07	TCGA-DU-5851	TCGA-DU-5851-01A	TP	Primary solid Tumor	TCGA-DU-5851-01A	1	Primary	ab117813-8257-47e0-ab25-cc66b731a290	beb751ed-b79d-43de-93b6-bcbbb47ea6f4	TCGA-DU-5851	1	Primary Tumor	Solid Tissue	1		released		Tumor	Unknown	No	Cerebral Cortex	0	Right		Brain, NOS	531	14802	Mixed glioma	no	2010	No	TRUE	9382/3	0-30 Days	primary	bd7b5d7b-e897-5c16-8567-1975a2557a73	C71.9	Nervous system, NOS	Seizures	G3			white	female	not hispanic or latino	Alive	40	-14802	9de0e386-289e-5bac-a447-a00eef0c65e8
TCGA-HW-7493-01A-11R-2027-07	TCGA-HW-7493	TCGA-HW-7493-01A	TP	Primary solid Tumor	TCGA-HW-7493-01A	0.8	Primary	704013db-55d1-4a59-a6b3-ada0c3077ce4	19b2a34c-33d1-49a2-ac5b-2775542ff1e2	TCGA-HW-7493	0.7	Primary Tumor	Unknown	1.1		released		Tumor	Unknown	No	White Matter	0	Right		Cerebrum	2107	14767	Astrocytoma, NOS	no	2009	No	TRUE	9400/3		primary	a9f20f52-0f1d-52f9-a7d0-1a8ffaf98b75	C71.0	Nervous system, NOS		G2			white	female	not hispanic or latino	Alive	40	-14767	759f2d56-2107-5103-89a6-94fcac889599
TCGA-CS-6669-01A-11R-1896-07	TCGA-CS-6669	TCGA-CS-6669-01A	TP	Primary solid Tumor	TCGA-CS-6669-01A	0.4	Primary	57fae3bd-b822-4855-a4a1-afdcc20f6071	4d8abb1c-f9a3-4e9b-8140-1b8f7cc9ba5b	TCGA-CS-6669	0.2	Primary Tumor	Solid Tissue	1.3		released		Tumor	Unknown	No	Cerebral Cortex	0	Right		Brain, NOS	1494	9809	Oligodendroglioma, NOS	no	2011	No	TRUE	9450/3	31-90 Days	primary	e14f1ee1-b660-54c5-b651-e00e8eef5968	C71.9	Nervous system, NOS	Headaches	G2			white	female	not reported	Alive	26	-9809	9fcfb42c-6a54-5075-8782-5dcac5406ca0
TCGA-HT-A4DV-01A-11R-A26U-07	TCGA-HT-A4DV	TCGA-HT-A4DV-01A	TP	Primary solid Tumor	TCGA-HT-A4DV-01A		Primary	4c90bf3b-f558-450d-af29-0b5b454b95d5	A5D9C1B2-9F81-42BD-927B-F6FC22F38F62	TCGA-HT-A4DV		Primary Tumor	Solid Tissue		141	released	360	Tumor	OCT	No	White Matter	0	Left		Cerebrum	792	18799	Oligodendroglioma, anaplastic	no	2012	No	TRUE	9451/3	31-90 Days	primary	7f33b429-d74b-533c-b0da-dc99827268e9	C71.0	Nervous system, NOS	Seizures	G3			white	female	not hispanic or latino	Alive	51	-18799	bb23c7d0-63cb-5971-998b-d172e0ac6024
TCGA-QH-A6CZ-01A-11R-A32Q-07	TCGA-QH-A6CZ	TCGA-QH-A6CZ-01A	TP	Primary solid Tumor	TCGA-QH-A6CZ-01A		Primary	1e73ea08-66ad-4b83-a2c5-048e5f3b7adb	B346A105-9790-4B51-B83E-7272FF381FA1	TCGA-QH-A6CZ		Primary Tumor	Unknown		16	released	360	Tumor	Unknown	No	White Matter	0	Right		Cerebrum	279	14007	Mixed glioma	no	2013	No	TRUE	9382/3	0-30 Days	primary	267046a4-ed2c-5c02-90e1-8dc68ee5a139	C71.0	Nervous system, NOS	Seizures	G2			white	male	not hispanic or latino	Alive	38	-14007	4d1d450d-67ca-578a-a218-53906ea2e6f2
TCGA-DU-6406-01A-11R-1708-07	TCGA-DU-6406	TCGA-DU-6406-01A	TP	Primary solid Tumor	TCGA-DU-6406-01A	0.5	Primary	92b70ee8-e0bd-4b01-8df9-e06af18af377	84775a3e-6deb-477c-bd7b-65f84d5701dd	TCGA-DU-6406	0.5	Primary Tumor	Solid Tissue	1		released		Tumor	Unknown	No	Not Reported	0	Left		Cerebrum	512	21634	Mixed glioma	no	2001	No	TRUE	9382/3	91-180 Days	primary	8acc32ac-d47a-5b12-ae53-59de1cd4e58f	C71.0	Nervous system, NOS	Motor or Movement Changes	G3			white	female	not hispanic or latino	Dead	59	-21634	040eb00e-06db-5ab2-ae9b-a757d08754ff
TCGA-DU-5872-01A-11R-1708-07	TCGA-DU-5872	TCGA-DU-5872-01A	TP	Primary solid Tumor	TCGA-DU-5872-01A	1	Primary	048550ee-189d-483d-b07f-b77f10278420	86EEC915-5F91-4C9E-B243-A26C2ACC04CF	TCGA-DU-5872	1	Primary Tumor	Solid Tissue	1.2		released		Tumor	Unknown	No	Not Reported	0	Left		Brain, NOS	532	15986	Mixed glioma	no	2009	No	TRUE	9382/3	0-30 Days	primary	66d7d6e6-b406-5ce8-b499-4d2840b532cc	C71.9	Nervous system, NOS	Headaches	G2			black or african american	female	not hispanic or latino	Alive	43	-15986	ecefe409-2d0b-57de-9b48-117b753a25b5
TCGA-E1-5311-01A-01R-1470-07	TCGA-E1-5311	TCGA-E1-5311-01A	TP	Primary solid Tumor	TCGA-E1-5311-01A	0.6	Primary	3d5b5977-1378-47ca-8fcb-57df49f2b058	f4d55755-105e-4740-b13e-801c5d3bde5c	TCGA-E1-5311	0.2	Primary Tumor	Solid Tissue	1.1		released		Tumor	Unknown			2602			Not Reported		13934	Oligodendroglioma, anaplastic			Yes	FALSE	9451/3		recurrence	013083e3-d6f0-43e3-a435-b2482bdc4eeb		Not Reported				TCGA-E1-5311_diagnosis	white	male	not hispanic or latino	Dead	31	-11332	4bdf2da4-883a-59ff-86a0-e9d40192bbcc
TCGA-VM-A8CF-01A-11R-A36H-07	TCGA-VM-A8CF	TCGA-VM-A8CF-01A	TP	Primary solid Tumor	TCGA-VM-A8CF-01A		Primary	8dfc30e6-d433-4628-8e8f-70bf1913026b	3D01CE9E-83E3-4D46-A3C2-43D63BAE212B	TCGA-VM-A8CF		Primary Tumor	Solid Tissue		280	released	90	Tumor	Unknown	No	Not Reported	0	Left		Cerebrum	609	16334	Astrocytoma, anaplastic	no	2013	No	TRUE	9401/3	>=181 Days	primary	679e9de4-708c-5a80-a0f0-e3338b49867e	C71.0	Nervous system, NOS	Motor or Movement Changes	G3			white	female	Unknown	Alive	44	-16334	9d4a817a-937b-543a-8cee-c3ce5c142cac
TCGA-HT-7902-01A-12R-2403-07	TCGA-HT-7902	TCGA-HT-7902-01A	TP	Primary solid Tumor	TCGA-HT-7902-01A	0.8	Primary	6b57ec87-e97a-40e4-ab96-fca9fa9d6854	bb55771d-e5dc-4625-8c3c-0a6c1aae487d	TCGA-HT-7902	0.8	Primary Tumor	Solid Tissue	1.5		released		Tumor	Unknown	No	Cerebral Cortex	0	Right		Cerebrum	956	11118	Mixed glioma	no	2009	No	TRUE	9382/3	31-90 Days	primary	9cbd72d7-8147-557f-b09f-135cb72e0d5f	C71.0	Nervous system, NOS	Visual Changes	G2			white	female	not hispanic or latino	Alive	30	-11118	9b89085d-8327-53de-bded-e9d66811618c
TCGA-FG-8191-01A-11R-2256-07	TCGA-FG-8191	TCGA-FG-8191-01A	TP	Primary solid Tumor	TCGA-FG-8191-01A	0.7	Primary	7e3cafa2-13f1-4852-826e-8528bde7189f	33d30363-b7fb-479f-a985-a9f3c468ab95	TCGA-FG-8191	0.7	Primary Tumor	Solid Tissue	1.3		released		Tumor	Unknown	No	Not Reported	0	Right		Cerebrum	992	11252	Oligodendroglioma, anaplastic	no	2011	No	TRUE	9451/3	>=181 Days	primary	a0ab338e-b9af-5a01-9470-3e2add0f79e5	C71.0	Nervous system, NOS	Sensory Changes	G3			white	male	not hispanic or latino	Alive	30	-11252	27e7120f-dc1b-5136-81ad-ce0bc7c88b7c
TCGA-HW-A5KL-01A-11R-A27Q-07	TCGA-HW-A5KL	TCGA-HW-A5KL-01A	TP	Primary solid Tumor	TCGA-HW-A5KL-01A		Primary	075552a8-8012-4a2d-8281-74fe1567a739	759EB3D5-8901-4476-8831-22B0BD976778	TCGA-HW-A5KL		Primary Tumor	Solid Tissue		219	released	50	Tumor	OCT	No	White Matter	0	Right		Cerebrum	878	15513	Astrocytoma, NOS	no	2012	No	TRUE	9400/3		primary	925691ea-3120-59e6-be4e-dea3b8c7d2c9	C71.0	Nervous system, NOS		G2			white	female	Unknown	Alive	42	-15513	277900c1-7793-5e93-a87f-98eaa9ecb2a9
TCGA-R8-A73M-01A-11R-A32Q-07	TCGA-R8-A73M	TCGA-R8-A73M-01A	TP	Primary solid Tumor	TCGA-R8-A73M-01A		Primary	8a5df645-374b-4c43-a0e2-7658e0b8f7a7	4770EEBC-8DD8-431A-B675-4AF05631FCBA	TCGA-R8-A73M		Primary Tumor	Unknown		1758	released	70	Tumor	OCT	No		0	Left		Cerebrum	1806	17610	Oligodendroglioma, NOS	yes	2008	No	TRUE	9450/3		primary	acdaf5da-e63c-5c2f-9e39-314e5fd94f7e	C71.0	Nervous system, NOS		G2			white	female	not hispanic or latino	Alive	48	-17610	26d49708-33b2-53f5-965d-d5d8b3228fa7
TCGA-HT-7611-01A-11R-2403-07	TCGA-HT-7611	TCGA-HT-7611-01A	TP	Primary solid Tumor	TCGA-HT-7611-01A	0.9	Primary	353615d9-30f0-4d27-ae09-c282a392866d	3010cc40-0d85-403e-b6fa-d4ee92f58ecb	TCGA-HT-7611	0.8	Primary Tumor	Solid Tissue	2		released		Tumor	Unknown	No	Not Reported	0	Right		Cerebrum	1752	13314	Mixed glioma	no	2007	No	TRUE	9382/3		primary	e00827fc-010e-5035-979d-6e9ec17e6e14	C71.0	Nervous system, NOS		G2			white	male	not hispanic or latino	Alive	36	-13314	8a1b7880-ed72-58e9-8270-d59a6e269522
TCGA-HT-7620-01A-11R-2256-07	TCGA-HT-7620	TCGA-HT-7620-01A	TP	Primary solid Tumor	TCGA-HT-7620-01A	1.1	Primary	608afc7c-7400-4791-b23d-1e211026a150	4115a114-29b2-4f53-a7df-fb4e60b3e76a	TCGA-HT-7620	0.6	Primary Tumor	Solid Tissue	3.7		released		Tumor	Unknown	No	White Matter	0	Left		Brain, NOS	434	14659	Oligodendroglioma, anaplastic	no	2007	No	TRUE	9451/3	0-30 Days	primary	2804a2bf-60a3-5a33-98f4-56a842269897	C71.9	Nervous system, NOS	Headaches	G3			white	male	not hispanic or latino	Alive	40	-14659	61632489-aef7-5485-8da9-8fb1ff3e381e
TCGA-HW-A5KM-01A-11R-A27Q-07	TCGA-HW-A5KM	TCGA-HW-A5KM-01A	TP	Primary solid Tumor	TCGA-HW-A5KM-01A		Primary	f33eb184-bbf9-4735-9784-f2147d7e5bf5	1DA8A802-EC7A-4452-91AD-720ECCE85D8A	TCGA-HW-A5KM		Primary Tumor	Solid Tissue		139	released	160	Tumor	OCT	No	White Matter	0	Left		Cerebrum	630	12845	Astrocytoma, NOS	no	2012	No	TRUE	9400/3		primary	0f70064a-a635-5b25-b876-6837bc2a84af	C71.0	Nervous system, NOS		G2			white	male	Unknown	Alive	35	-12845	f02ef81e-59d1-59a8-b5de-59bdf514c091
TCGA-DU-6402-01A-11R-1708-07	TCGA-DU-6402	TCGA-DU-6402-01A	TP	Primary solid Tumor	TCGA-DU-6402-01A	1	Primary	0e594b0a-05e4-40c8-80ba-0d4bb08e437d	cf00fc85-c4be-4d4a-987a-074fcf53aca3	TCGA-DU-6402	0.5	Primary Tumor	Solid Tissue	1.5		released		Tumor	Unknown			103			Not Reported		19310	Not Reported			Yes	FALSE	Not Reported		not reported	1e9f486b-9494-4e8f-9c86-328c279831e4		Not Reported				TCGA-DU-6402_diagnosis	white	male	not hispanic or latino	Dead	52	-19207	187ed44a-7868-5260-ba62-6293a78d978f
TCGA-RY-A83Z-01A-11R-A36H-07	TCGA-RY-A83Z	TCGA-RY-A83Z-01A	TP	Primary solid Tumor	TCGA-RY-A83Z-01A		Primary	16920f83-4eda-4823-84c6-efcb1e74db36	923A22A4-A05E-4B5E-B682-1027A84B9EF2	TCGA-RY-A83Z		Primary Tumor	Solid Tissue		375	released	160	Tumor	Unknown	No	Cerebral Cortex	0	Left		Brain, NOS	301	19903	Astrocytoma, anaplastic	no	2012	No	TRUE	9401/3	0-30 Days	primary	170b8efb-8750-530d-bc04-971f91cd479d	C71.9	Nervous system, NOS	Seizures	G3			white	female	not hispanic or latino	Alive	54	-19903	61b8868d-1438-52bb-839f-1ab8dcc567d6
TCGA-DB-A4XE-01A-11R-A27Q-07	TCGA-DB-A4XE	TCGA-DB-A4XE-01A	TP	Primary solid Tumor	TCGA-DB-A4XE-01A		Primary	8a2f5dd5-22a4-4b67-b314-7944d6cc3626	1D110C27-320E-4C5D-A8E1-9DF4F257543D	TCGA-DB-A4XE		Primary Tumor	Solid Tissue		635	released	170	Tumor	OCT	No	Cerebral Cortex	0	Left		Temporal lobe	1139	10150	Mixed glioma	no	2011	No	TRUE	9382/3	31-90 Days	primary	917e377f-02f9-5fa9-bb6d-7bf1674f5d89	C71.2	Nervous system, NOS	Seizures	G3			white	female	not hispanic or latino	Alive	27	-10150	b06a0a4a-7b8d-58c9-a419-8f961d56428f
TCGA-P5-A5EU-01A-11R-A27Q-07	TCGA-P5-A5EU	TCGA-P5-A5EU-01A	TP	Primary solid Tumor	TCGA-P5-A5EU-01A		Primary	1a82630e-d49e-4e33-8768-1167de6b5f97	47CE1D35-2BA2-472B-AF22-42EBEAF45C19	TCGA-P5-A5EU		Primary Tumor	Solid Tissue		86	released	500	Tumor	OCT	No	Not Reported	0	Right		Cerebrum	0	12851	Astrocytoma, anaplastic	no	2012	No	TRUE	9401/3	>=181 Days	primary	8248bb3f-a968-544f-b2d3-ac3254832a77	C71.0	Nervous system, NOS	Headaches	G3			white	male	not hispanic or latino	Alive	35	-12851	30160aab-95af-51dc-aa0c-d87ae558e59f
TCGA-RY-A83Y-01A-11R-A36H-07	TCGA-RY-A83Y	TCGA-RY-A83Y-01A	TP	Primary solid Tumor	TCGA-RY-A83Y-01A		Primary	84e6e626-36d6-45c9-bb95-3d336ef95aae	EEC58176-5007-4A8F-9BBB-ABE5B1D13772	TCGA-RY-A83Y		Primary Tumor	Solid Tissue		485	released	150	Tumor	Unknown	No	Cerebral Cortex	0	Left		Cerebrum	166	16470	Oligodendroglioma, NOS	no	2012	No	TRUE	9450/3	0-30 Days	primary	f1256f3e-2f3f-5ea6-805f-6fc9be900397	C71.0	Nervous system, NOS	Seizures	G2			white	male	not hispanic or latino	Alive	45	-16470	c18bad61-9084-5f03-9ce6-fe653a10ad0c
TCGA-P5-A737-01A-11R-A32Q-07	TCGA-P5-A737	TCGA-P5-A737-01A	TP	Primary solid Tumor	TCGA-P5-A737-01A		Primary	de2476e9-414f-430f-8ee6-a661aa36e2dc	3DD50AE3-0357-4D02-9AAD-589B5D87DFF2	TCGA-P5-A737		Primary Tumor	Unknown		217	released	310	Tumor	OCT	No		0	Right		Cerebrum	372	17390	Astrocytoma, NOS	no	2012	No	TRUE	9400/3		primary	db0f9a55-85e5-51ee-9e98-f9dca4cef5d0	C71.0	Nervous system, NOS		G2			white	male	not hispanic or latino	Alive	47	-17390	87b5038d-a03d-5222-b7e1-7ad85b0d69f4
TCGA-DU-5874-01A-11R-1708-07	TCGA-DU-5874	TCGA-DU-5874-01A	TP	Primary solid Tumor	TCGA-DU-5874-01A	1	Primary	3c7ce3d5-f9e4-4fae-b033-2058446ed7f3	edd1c152-5b40-4f2f-a7bc-454f1837142a	TCGA-DU-5874	0.7	Primary Tumor	Solid Tissue	1		released		Tumor	Unknown	No	Not Reported	0	Left		Brain, NOS	461	22847	Oligodendroglioma, NOS	no	2010	No	TRUE	9450/3	31-90 Days	primary	5c975496-baec-5147-8ef1-9699ebf36d16	C71.9	Nervous system, NOS	Seizures	G2			white	female	not hispanic or latino	Alive	62	-22847	b19f2427-f43b-5c89-af5f-f5e100ac9175
TCGA-DB-A4XD-01A-11R-A27Q-07	TCGA-DB-A4XD	TCGA-DB-A4XD-01A	TP	Primary solid Tumor	TCGA-DB-A4XD-01A		Primary	101b81f5-e1ff-49c3-a1f2-506c5393b5e3	5D9BCE5F-0490-4504-B5A2-AB31EDD13605	TCGA-DB-A4XD		Primary Tumor	Solid Tissue		719	released	280	Tumor	OCT	No	Cerebral Cortex	0	Right		Temporal lobe	1210	11741	Astrocytoma, anaplastic	no	2010	No	TRUE	9401/3	0-30 Days	primary	b35f1741-1d6f-5312-a415-8a82d17c9d58	C71.2	Nervous system, NOS		G3			white	male	not hispanic or latino	Alive	32	-11741	667791a7-0998-5196-ae98-505fbd0ea2a2
TCGA-RY-A843-01A-11R-A36H-07	TCGA-RY-A843	TCGA-RY-A843-01A	TP	Primary solid Tumor	TCGA-RY-A843-01A		Primary	91e1c815-bdf7-4f20-a7c4-e683e89953b2	2C380241-843C-4301-8891-78345D97CC08	TCGA-RY-A843		Primary Tumor	Solid Tissue		312	released	300	Tumor	Unknown	No	Cerebral Cortex	0	Left		Cerebrum	63	11083	Astrocytoma, anaplastic	no	2012	No	TRUE	9401/3	>=181 Days	primary	8825b4b7-3b99-5ae9-8f86-5ee0309ae4b3	C71.0	Nervous system, NOS	Seizures	G3			white	male	not hispanic or latino	Alive	30	-11083	1faa548d-55ac-522d-b813-05ccc629ba13
TCGA-E1-A7YV-01A-11R-A34R-07	TCGA-E1-A7YV	TCGA-E1-A7YV-01A	TP	Primary solid Tumor	TCGA-E1-A7YV-01A		Primary	37524c17-0862-4a76-81d7-dbda878766fd	96974491-20AD-491B-A475-80DB896312C8	TCGA-E1-A7YV		Primary Tumor	Solid Tissue		1314	released	230	Tumor	OCT			507			Not Reported		10053	Not Reported			Yes	FALSE	Not Reported		not reported	2993e0ff-ba04-46f7-8e0b-74e67146097c		Not Reported				TCGA-E1-A7YV_diagnosis	white	female	not hispanic or latino	Dead	26	-9546	5a3f836c-4c10-5fc8-8e14-f8d277b64231
TCGA-DH-5140-01A-01R-1470-07	TCGA-DH-5140	TCGA-DH-5140-01A	TP	Primary solid Tumor	TCGA-DH-5140-01A	0.5	Primary	10051292-f31c-46ee-9dad-c787282c91d4	4f8b82c9-5185-4994-ac3d-a0f3a9eefd61	TCGA-DH-5140	0.2	Primary Tumor	Solid Tissue	0.6		released		Tumor	Unknown	No	Cerebral Cortex	0	Left		Cerebrum	607	13943	Mixed glioma	no	2007	No	TRUE	9382/3	91-180 Days	primary	8dfd2a9e-c6f9-5b37-a8dc-89c15db2aa28	C71.0	Nervous system, NOS	Headaches	G3			white	female	not hispanic or latino	Dead	38	-13943	cda6b7ad-c6b6-5107-bdca-b6f100862e58
TCGA-P5-A72X-01A-11R-A32Q-07	TCGA-P5-A72X	TCGA-P5-A72X-01A	TP	Primary solid Tumor	TCGA-P5-A72X-01A		Primary	61314349-61b0-4b96-9a08-10996b56802d	6553F280-EF4A-4FAA-9FA8-38CC66A1AD40	TCGA-P5-A72X		Primary Tumor	Unknown		178	released	1150	Tumor	OCT	No		0	Left		Cerebrum	403	7913	Astrocytoma, anaplastic	no	2013	No	TRUE	9401/3		primary	a2fd6a81-0237-5495-91e9-89f17b54aab1	C71.0	Nervous system, NOS		G3			white	male	not hispanic or latino	Alive	21	-7913	9e5840ac-d340-57ee-88d3-c38b086668a3
TCGA-FG-7634-01A-11R-2090-07	TCGA-FG-7634	TCGA-FG-7634-01A	TP	Primary solid Tumor	TCGA-FG-7634-01A	0.9	Primary	c61dc6ef-03d0-4bc2-a847-6b600e00f1af	b6184ded-a667-44ea-a0d3-32ec6df38516	TCGA-FG-7634	0.6	Primary Tumor	Solid Tissue	1		released		Tumor	Unknown	No	Not Reported	0	Left		Cerebrum	467	10476	Oligodendroglioma, NOS	no	2008	No	TRUE	9450/3	0-30 Days	primary	38dd7003-25ed-5cca-92a2-a4262ada791b	C71.0	Nervous system, NOS	Seizures	G2			white	male	not hispanic or latino	Alive	28	-10476	d80576da-4fa0-5061-8d69-aeefdb529a97
TCGA-P5-A5F6-01A-11R-A28M-07	TCGA-P5-A5F6	TCGA-P5-A5F6-01A	TP	Primary solid Tumor	TCGA-P5-A5F6-01A		Primary	f9e84d1f-da02-45f9-a26d-e95a32dcc252	1CAB6A23-C768-4790-9597-80E18A5EE80A	TCGA-P5-A5F6		Primary Tumor	Solid Tissue		35	released	140	Tumor	OCT	No	Not Reported	0	Left		Cerebrum	39	9575	Oligodendroglioma, NOS	no	2012	No	TRUE	9450/3		primary	92269142-650f-58f7-a9af-4bcb44386cd3	C71.0	Nervous system, NOS	Headaches	G2			white	male	not hispanic or latino	Alive	26	-9575	69b545e2-901c-509c-926d-c3f6d485c919
TCGA-DU-A76K-01A-11R-A33Z-07	TCGA-DU-A76K	TCGA-DU-A76K-01A	TP	Primary solid Tumor	TCGA-DU-A76K-01A		Primary	1bf24e0a-a18b-412a-96c5-d23a1ed60327	E30A6271-8007-4457-A48E-87EFAD8871D0	TCGA-DU-A76K		Primary Tumor	Solid Tissue		5192	released	340	Tumor	Unknown	No	Not Reported	0	Right		Cerebrum	347	31776	Oligodendroglioma, NOS	no	1999	No	TRUE	9450/3	>=181 Days	primary	4abfda86-7837-5940-a95a-4d742dd5b458	C71.0	Nervous system, NOS	Headaches	G2			white	male	not hispanic or latino	Dead	86	-31776	2226877f-adfa-5764-9347-1c3aed9fedcb
TCGA-DU-A76L-01A-11R-A32Q-07	TCGA-DU-A76L	TCGA-DU-A76L-01A	TP	Primary solid Tumor	TCGA-DU-A76L-01A		Primary	ad05b522-f81f-46dc-898d-fc37cc66d4c4	E66BD7A0-E6D5-4773-9718-154F4D4253A2	TCGA-DU-A76L		Primary Tumor	Unknown		4769	released	290	Tumor	Unknown			410			Not Reported		20233	Oligodendroglioma, anaplastic			Yes	FALSE	9451/3		recurrence	5674aa90-25ab-4c3a-bd9f-63f48cae7041		Not Reported				TCGA-DU-A76L_diagnosis	white	male	not hispanic or latino	Dead	54	-19823	076c4c26-85d9-55f7-b709-5b1c64b2b7f6
TCGA-DU-7294-01A-11R-2027-07	TCGA-DU-7294	TCGA-DU-7294-01A	TP	Primary solid Tumor	TCGA-DU-7294-01A	1	Primary	c2d0a3c8-2354-475c-9027-5df9523391ce	3f73eaa4-67da-4c34-98a1-8d4db2997272	TCGA-DU-7294	0.9	Primary Tumor	Unknown	1.1		released		Tumor	Unknown	No	Not Reported	0	Right		Cerebrum	2869	19616	Oligodendroglioma, NOS	no	2003	No	TRUE	9450/3		primary	89e676a6-e8b6-5d87-8d70-f704adb0607d	C71.0	Nervous system, NOS		G2			white	female	not hispanic or latino	Alive	53	-19616	1f42e666-f058-5b99-97b4-19e849d2efa6
TCGA-DU-6394-01A-11R-1708-07	TCGA-DU-6394	TCGA-DU-6394-01A	TP	Primary solid Tumor	TCGA-DU-6394-01A	1	Primary	fe3a9e40-57bd-442f-86d0-d195175c79e1	300d6b45-ff77-493d-9b07-9921ae4569bd	TCGA-DU-6394	1	Primary Tumor	Solid Tissue	1		released		Tumor	Unknown			353			Not Reported		19894	Not Reported			Yes	FALSE	Not Reported		not reported	82e7a50d-e7b9-4886-bc6f-80ca358a9527		Not Reported				TCGA-DU-6394_diagnosis	white	male	not hispanic or latino	Dead	53	-19541	b609c274-1d6a-5097-9fa0-fcc3c5d48905
TCGA-P5-A730-01A-11R-A32Q-07	TCGA-P5-A730	TCGA-P5-A730-01A	TP	Primary solid Tumor	TCGA-P5-A730-01A		Primary	24c51b9e-585d-466f-ab2d-05e182042cab	D03B2072-0B67-431A-9C5E-0D0B4191E846	TCGA-P5-A730		Primary Tumor	Unknown		161	released	510	Tumor	OCT	No		0	Right		Cerebrum	333	8043	Mixed glioma	no	2013	No	TRUE	9382/3		primary	281797df-a123-5f26-9f4f-b3249e305e44	C71.0	Nervous system, NOS		G3			white	male	not hispanic or latino	Alive	22	-8043	e22ee986-d381-583f-a4b8-a58a9aff4361
TCGA-HT-7472-01A-11R-2027-07	TCGA-HT-7472	TCGA-HT-7472-01A	TP	Primary solid Tumor	TCGA-HT-7472-01A	1	Primary	f05081a2-2465-4ea4-9ec3-319810fe2d45	5842f023-208b-48dd-9c9d-6644a928f4c2	TCGA-HT-7472	1	Primary Tumor	Unknown	2.7		released		Tumor	Unknown	No	Cerebral Cortex	0	Right		Cerebrum	1	13968	Oligodendroglioma, NOS	no	2010	No	TRUE	9450/3	91-180 Days	primary	7336271c-f7db-5bd3-a590-7b7e3340bf9c	C71.0	Nervous system, NOS	Seizures	G2			white	male	not hispanic or latino	Alive	38	-13968	82fb0204-41de-5716-aed8-0c79b493e2c9
TCGA-E1-5303-01A-01R-1470-07	TCGA-E1-5303	TCGA-E1-5303-01A	TP	Primary solid Tumor	TCGA-E1-5303-01A	0.6	Primary	150856f7-77da-4aa5-a28b-310a505aea24	20e5b4f2-6555-4bf9-80c3-9b472fe8eedb	TCGA-E1-5303	0.6	Primary Tumor	Solid Tissue	0.8		released		Tumor	Unknown	No	Not Reported	0	Left		Brain, NOS	2052	14212	Astrocytoma, anaplastic	no	1998	No	TRUE	9401/3	0-30 Days	primary	24bdc532-44ca-50cc-9a0d-eba59552ac65	C71.9	Nervous system, NOS	Seizures	G3			white	male	not hispanic or latino	Dead	38	-14212	76602226-ce9a-5ee4-a143-ecd122066522
TCGA-HW-7486-01A-11R-2027-07	TCGA-HW-7486	TCGA-HW-7486-01A	TP	Primary solid Tumor	TCGA-HW-7486-01A	0.9	Primary	f0c5df7c-53aa-4d90-8189-44a2bb55a696	d98d840c-4acf-4312-98b5-c9f35f3517f4	TCGA-HW-7486	0.8	Primary Tumor	Unknown	1		released		Tumor	Unknown	No	White Matter	0	Right		Cerebrum	1721	13546	Oligodendroglioma, NOS	no	2010	No	TRUE	9450/3		primary	3e5ad8c7-30e5-56b4-9b24-ebd0a0df3c4e	C71.0	Nervous system, NOS		G2			white	male	not hispanic or latino	Alive	37	-13546	72f6797c-1c93-550d-9a8d-7b670bfd1754
TCGA-VW-A8FI-01A-11R-A36H-07	TCGA-VW-A8FI	TCGA-VW-A8FI-01A	TP	Primary solid Tumor	TCGA-VW-A8FI-01A		Primary	919ab01d-0e18-4965-8687-53e42ad994ee	B073A7FE-1986-4EF7-B186-F6017EE50452	TCGA-VW-A8FI		Primary Tumor	Solid Tissue		154	released	40	Tumor	OCT	No	White Matter	0	Left		Cerebrum	245	24411	Astrocytoma, anaplastic	no	2013	No	TRUE	9401/3	31-90 Days	primary	a4578bd7-d26b-5b24-9f21-072aea3036af	C71.0	Nervous system, NOS	Altered Mental Status	G3			white	male	not hispanic or latino	Dead	66	-24411	99128009-74ba-542c-8116-473c9995d659
TCGA-S9-A7R4-01A-12R-A34R-07	TCGA-S9-A7R4	TCGA-S9-A7R4-01A	TP	Primary solid Tumor	TCGA-S9-A7R4-01A		Primary	dd6d0b7c-819d-4572-baad-d46618e0e47f	6AE37879-1BB7-4C4A-B318-D9F2D75B552C	TCGA-S9-A7R4		Primary Tumor	Solid Tissue		565	released	120	Tumor	Unknown	No	Cerebral Cortex	0	Left		Cerebrum	914	17134	Astrocytoma, anaplastic	no	2012	No	TRUE	9401/3	0-30 Days	primary	bcac39f9-4ba0-599e-85b8-a529e361d038	C71.0	Nervous system, NOS	Seizures	G3			white	male	not hispanic or latino	Alive	46	-17134	51d12198-bd06-5242-85e2-ff87a1b757ed
TCGA-HT-8011-01A-11R-2403-07	TCGA-HT-8011	TCGA-HT-8011-01A	TP	Primary solid Tumor	TCGA-HT-8011-01A	1	Primary	930a9cb0-43b1-4dae-85ed-aaa5c042a1c6	67c30fd5-6ff5-49b7-b0e6-4006ef4510fc	TCGA-HT-8011	0.6	Primary Tumor	Solid Tissue	1.3		released		Tumor	Unknown	No	Not Reported	0	Right		Cerebrum	494	20175	Astrocytoma, anaplastic	no	2009	No	TRUE	9401/3	0-30 Days	primary	42ad05f5-a7ff-52a2-9c7c-dc031f399733	C71.0	Nervous system, NOS	Seizures	G3			white	male	not hispanic or latino	Alive	55	-20175	39bc7efb-8f6c-5f3f-b499-6c4492709768
TCGA-QH-A65R-01A-21R-A31N-07	TCGA-QH-A65R	TCGA-QH-A65R-01A	TP	Primary solid Tumor	TCGA-QH-A65R-01A		Primary	5fb877a9-e341-415e-a76b-7964e4e224eb	B1ADFF4F-266F-45E8-B2E7-48EBFEEEE8FF	TCGA-QH-A65R		Primary Tumor	Solid Tissue		54	released	330	Tumor	Unknown	No	White Matter	0	Left		Brain, NOS	461	14073	Oligodendroglioma, anaplastic	no	2013	No	TRUE	9451/3		primary	b6a5c58e-e2e2-54c8-8daa-4f97f76d2169	C71.9	Nervous system, NOS		G3			white	female	not hispanic or latino	Alive	38	-14073	41599aac-6785-5b31-bc70-26b64e731e82
TCGA-TM-A84M-01A-11R-A36H-07	TCGA-TM-A84M	TCGA-TM-A84M-01A	TP	Primary solid Tumor	TCGA-TM-A84M-01A		Primary	43eb616e-6ccc-465c-a618-ef4088a1dd9a	A9063552-B6AE-4CD9-9A0C-BF7BA476411C	TCGA-TM-A84M		Primary Tumor	Solid Tissue		455	released	10	Tumor	Unknown	No	Not Reported	0	Right		Cerebrum	754	14660	Oligodendroglioma, anaplastic	no	2012	No	TRUE	9451/3	31-90 Days	primary	0c12f595-fac9-5f22-a83e-09461adf23bc	C71.0	Nervous system, NOS	Motor or Movement Changes	G3			white	male	not hispanic or latino	Alive	40	-14660	c385d061-c0e3-5ca3-995e-0b3a4c23736f
TCGA-E1-A7YW-01A-11R-A34R-07	TCGA-E1-A7YW	TCGA-E1-A7YW-01A	TP	Primary solid Tumor	TCGA-E1-A7YW-01A		Primary	089cc627-c8ad-41a3-9979-1256eb5aff85	821A037A-B968-4A91-9D3F-6DD2BD09B05F	TCGA-E1-A7YW		Primary Tumor	Solid Tissue		4072	released	100	Tumor	OCT	No	Cerebral Cortex	0	Left		Cerebrum	1120	10571	Mixed glioma	no	2002	No	TRUE	9382/3	91-180 Days	primary	2a7341b2-967a-5701-841b-d156f3ebe8bf	C71.0	Nervous system, NOS	Seizures	G2			white	male	not hispanic or latino	Dead	28	-10571	fd5a6a16-d718-5ec2-8328-251966e5b7cf
TCGA-FG-6692-01A-11R-1896-07	TCGA-FG-6692	TCGA-FG-6692-01A	TP	Primary solid Tumor	TCGA-FG-6692-01A	0.4	Primary	fddb3709-5f1c-40c8-a39a-48329dfe9c97	83534bab-aa85-44f8-abe2-f4383079594e	TCGA-FG-6692	0.3	Primary Tumor	Solid Tissue	0.5		released		Tumor	Unknown	No	Not Reported	0	Right		Cerebrum	561	23374	Oligodendroglioma, anaplastic	no	2011	No	TRUE	9451/3	0-30 Days	primary	a95f17d2-a0d6-5938-8de7-8835091fc309	C71.0	Nervous system, NOS	Seizures	G3			white	male	not hispanic or latino	Dead	63	-23374	d6e67b3c-347b-5712-9193-127696e75b13
TCGA-S9-A6U5-01A-12R-A33Z-07	TCGA-S9-A6U5	TCGA-S9-A6U5-01A	TP	Primary solid Tumor	TCGA-S9-A6U5-01A		Primary	24332cd7-3a92-4ce3-b7c0-97f42041dfb9	0A1B0FCA-6B68-4BA3-946D-0B05A99ABEC4	TCGA-S9-A6U5		Primary Tumor	Solid Tissue		636	released	130	Tumor	Unknown	No	Cerebral Cortex	0	Right		Cerebrum	992	12417	Astrocytoma, NOS	no	2011	No	TRUE	9400/3	31-90 Days	primary	08d72d98-8a15-5ddc-a171-027da577a011	C71.0	Nervous system, NOS	Seizures	G2			white	male	not hispanic or latino	Alive	33	-12417	abe8a010-e29b-513b-92cb-71a2ed0bf981
TCGA-HT-7680-01A-11R-2256-07	TCGA-HT-7680	TCGA-HT-7680-01A	TP	Primary solid Tumor	TCGA-HT-7680-01A	1	Primary	fb130e2b-43b7-488b-9587-a77e2b1b7daa	156c9439-4f38-45cb-ab67-d0be08fa04fc	TCGA-HT-7680	0.5	Primary Tumor	Solid Tissue	1.6		released		Tumor	Unknown	No	White Matter	0	Midline		Brain, NOS	23	11970	Astrocytoma, NOS	no	2010	No	TRUE	9400/3	>=181 Days	primary	abb2dcc4-f1de-5f90-a695-9c0383f5b31f	C71.9	Nervous system, NOS	Headaches	G2			white	female	hispanic or latino	Alive	32	-11970	b8a31227-70cb-5831-bb83-e4e2ae3d95d1
TCGA-DU-A7TG-01A-21R-A34R-07	TCGA-DU-A7TG	TCGA-DU-A7TG-01A	TP	Primary solid Tumor	TCGA-DU-A7TG-01A		Primary	a7533611-7874-468d-a9cf-cad95aa77cc8	B8C5F2FE-1618-4AB8-924E-4C2C60EF7611	TCGA-DU-A7TG		Primary Tumor	Solid Tissue		1804	released	300	Tumor	Unknown	No	Not Reported	0	Right		Cerebrum	1351	14671	Oligodendroglioma, NOS	no	2008	No	TRUE	9450/3	0-30 Days	primary	fa7b5acb-5e44-5312-8949-963006fc5eaf	C71.0	Nervous system, NOS	Altered Mental Status	G2			white	male	not hispanic or latino	Dead	40	-14671	5429d12f-2931-5a02-911a-9712f40ed0c2
TCGA-DB-A4X9-01A-11R-A26U-07	TCGA-DB-A4X9	TCGA-DB-A4X9-01A	TP	Primary solid Tumor	TCGA-DB-A4X9-01A		Primary	5753d0c8-fbd5-42a0-a9d6-548c60a21a70	8C541033-3F59-4F35-9BA8-C5499B944094	TCGA-DB-A4X9		Primary Tumor	Solid Tissue		832	released	460	Tumor	OCT	No	Cerebral Cortex	0	Left		Temporal lobe	1412	12131	Mixed glioma	no	2010	No	TRUE	9382/3	>=181 Days	primary	15d2920f-3a1d-5fbc-980c-8e5ff58869d8	C71.2	Nervous system, NOS	Seizures	G2			white	female	not hispanic or latino	Alive	33	-12131	e43f074e-7345-5b34-bebf-04a9646c71b5
TCGA-FG-5964-01A-11R-1708-07	TCGA-FG-5964	TCGA-FG-5964-01A	TP	Primary solid Tumor	TCGA-FG-5964-01A	0.7	Primary	7bbfbdd1-4cb9-479c-8152-924d79e112f2	bcaff494-0ef3-42b0-8d93-54d6a8598397	TCGA-FG-5964	0.6	Primary Tumor	Solid Tissue	0.7		released		Tumor	Unknown	No	White Matter	0	Left		Cerebrum	1588	22735	Oligodendroglioma, NOS	no	2010	No	TRUE	9450/3	0-30 Days	primary	be1a1afa-75a1-5a22-aa5a-b1b34e36ea8a	C71.0	Nervous system, NOS	Seizures	G2			white	male	not hispanic or latino	Alive	62	-22735	5c1bed32-3319-5254-90be-6d58d3c44993
TCGA-HW-7489-01A-11R-2027-07	TCGA-HW-7489	TCGA-HW-7489-01A	TP	Primary solid Tumor	TCGA-HW-7489-01A	0.8	Primary	b4e032d1-b12e-4dc0-8978-899760f0a245	e79ae11e-5076-4e1e-a077-c0488606af9f	TCGA-HW-7489	0.3	Primary Tumor	Unknown	1.2		released		Tumor	Unknown	No	White Matter	0	Right		Cerebrum	1262	14201	Mixed glioma	no	2011	No	TRUE	9382/3		primary	2af82362-5c44-5e92-9efd-c758b4eef835	C71.0	Nervous system, NOS		G2			white	male	not hispanic or latino	Dead	38	-14201	853b5535-3487-54f1-a74b-f95bfc0414b9
TCGA-TQ-A7RH-01A-12R-A34F-07	TCGA-TQ-A7RH	TCGA-TQ-A7RH-01A	TP	Primary solid Tumor	TCGA-TQ-A7RH-01A		Primary	30ea36be-0d81-48ba-9195-ef360a893149	489D1069-B12F-4250-9FD0-BA5997ADAC8D	TCGA-TQ-A7RH		Primary Tumor	Solid Tissue		167	released	130	Tumor	Unknown	No	White Matter	0	Right		Cerebrum	486	14524	Mixed glioma	no	2013	No	TRUE	9382/3	>=181 Days	primary	b59e6236-22b4-529d-a4c9-60e91bbb1077	C71.0	Nervous system, NOS	Seizures	G2			black or african american	male	hispanic or latino	Alive	39	-14524	c4fac971-9379-53ff-9ac6-72dad689236b
TCGA-HT-7688-01A-11R-2256-07	TCGA-HT-7688	TCGA-HT-7688-01A	TP	Primary solid Tumor	TCGA-HT-7688-01A	0.9	Primary	e14f678b-fed4-4963-99b7-f42964d9d2eb	35d09648-037f-4e5e-b70b-4f17cc8f2fb3	TCGA-HT-7688	0.6	Primary Tumor	Solid Tissue	2.3		released		Tumor	Unknown	No	White Matter	0	Left		Cerebrum	964	21844	Oligodendroglioma, anaplastic	no	2009	No	TRUE	9451/3	>=181 Days	primary	7dabe371-adca-5df7-8a60-17f0651b4023	C71.0	Nervous system, NOS	Headaches	G3			white	male	not hispanic or latino	Alive	59	-21844	3594808f-5af9-591b-8720-9c8154816e69
TCGA-DH-A7US-01A-11R-A33Z-07	TCGA-DH-A7US	TCGA-DH-A7US-01A	TP	Primary solid Tumor	TCGA-DH-A7US-01A		Primary	c863d3b4-40b3-4b96-ba20-fc1534be7a62	1078C5C3-CA98-48D7-B810-162029AC4238	TCGA-DH-A7US		Primary Tumor	Solid Tissue		208	released	160	Tumor	Unknown	No	Not Reported	0	Right		Cerebrum	706	18429	Oligodendroglioma, NOS	no	2013	No	TRUE	9450/3	>=181 Days	primary	3d40162e-6f5a-52b6-a6dc-392dcfda34c7	C71.0	Nervous system, NOS	Seizures	G2			white	male	not hispanic or latino	Alive	50	-18429	dcb7af18-95a5-5b95-923c-e16b78546ace
TCGA-TM-A7C5-01A-11R-A32Q-07	TCGA-TM-A7C5	TCGA-TM-A7C5-01A	TP	Primary solid Tumor	TCGA-TM-A7C5-01A		Primary	46e887a3-73a8-437b-be01-5cd3057ffe21	CEA3E51F-5E16-4778-9684-C670C8E4DC8E	TCGA-TM-A7C5		Primary Tumor	Unknown		1194	released	140	Tumor	Unknown	No	Not Reported	0	Left		Cerebrum	1500	11286	Mixed glioma	no	2010	No	TRUE	9382/3	0-30 Days	primary	eb23f588-e419-5503-a3c9-a722ce47c5d9	C71.0	Nervous system, NOS	Seizures	G2			white	male	not hispanic or latino	Alive	30	-11286	4687b503-ee10-546d-b854-0e14f3d2b0b8
TCGA-TM-A84C-01A-11R-A36H-07	TCGA-TM-A84C	TCGA-TM-A84C-01A	TP	Primary solid Tumor	TCGA-TM-A84C-01A		Primary	8b558af1-2b40-4fcb-9c65-c91a897afc85	506E57F2-58E8-44D0-BEBC-CA06F874ABFD	TCGA-TM-A84C		Primary Tumor	Solid Tissue		459	released	80	Tumor	Unknown	No	Not Reported	0	Midline		Cerebrum	492	11849	Astrocytoma, NOS	no	2012	No	TRUE	9400/3	31-90 Days	primary	7ad3d9b6-843e-563c-b65a-78fccdd7c441	C71.0	Nervous system, NOS	Visual Changes	G2			white	male	not hispanic or latino	Dead	32	-11849	72a326dd-27f4-570e-9fea-b14b1beefeb9
TCGA-E1-A7Z6-01A-11R-A34R-07	TCGA-E1-A7Z6	TCGA-E1-A7Z6-01A	TP	Primary solid Tumor	TCGA-E1-A7Z6-01A		Primary	ea584b75-e970-4a0b-97c4-8a83333ca650	096B03E5-82A9-41E6-BC6D-CA25D748EBDC	TCGA-E1-A7Z6		Primary Tumor	Solid Tissue		1588	released	160	Tumor	OCT	No	Not Reported	0	Right		Cerebrum	984	14985	Astrocytoma, NOS	no	2009	No	TRUE	9400/3	>=181 Days	primary	4c7b423e-65d5-5697-81ed-c34f9a3e522f	C71.0	Nervous system, NOS	Headaches	G2			white	female	not hispanic or latino	Dead	41	-14985	9e5e9905-d9ad-5188-83ec-cb695cdc8893
TCGA-S9-A6U6-01A-12R-A33Z-07	TCGA-S9-A6U6	TCGA-S9-A6U6-01A	TP	Primary solid Tumor	TCGA-S9-A6U6-01A		Primary	29536379-befa-43b2-9e9f-acb71a18a7aa	741221A4-D7C5-45F8-9D69-8FDD835D019A	TCGA-S9-A6U6		Primary Tumor	Solid Tissue		382	released	170	Tumor	Unknown	No	Cerebral Cortex	0	Left		Cerebrum	1069	10253	Astrocytoma, anaplastic	no	2012	No	TRUE	9401/3		primary	986f1d50-3c8f-57d1-96fa-dba0b9e60608	C71.0	Nervous system, NOS		G3			white	male	not hispanic or latino	Alive	28	-10253	ebb00de4-e1ae-5839-9f6e-22a557a983c8
TCGA-DB-A75P-01A-11R-A32Q-07	TCGA-DB-A75P	TCGA-DB-A75P-01A	TP	Primary solid Tumor	TCGA-DB-A75P-01A		Primary	1c24aec0-3a31-48bf-b41e-5fbdc53faee1	6CD48114-C318-4450-AADD-62E3CE7ED427	TCGA-DB-A75P		Primary Tumor	Unknown		163	released	190	Tumor	OCT	No	Cerebral Cortex	0	Right		Cerebrum	492	9413	Astrocytoma, NOS	no	2013	No	TRUE	9400/3	31-90 Days	primary	86bbb124-e16a-5215-8283-c526f6fd2c8a	C71.0	Nervous system, NOS	Seizures	G2			Unknown	female	Unknown	Alive	25	-9413	6d6c3196-6da8-53f0-a9ec-c2bb05a789c1
TCGA-S9-A7IY-01A-11R-A34F-07	TCGA-S9-A7IY	TCGA-S9-A7IY-01A	TP	Primary solid Tumor	TCGA-S9-A7IY-01A		Primary	c9ed2fcb-cf29-492d-bd8a-9756355ce9bd	9223C347-C93C-4B31-BEEE-40B481139D7B	TCGA-S9-A7IY		Primary Tumor	Solid Tissue		398	released	100	Tumor	Unknown	No	White Matter	0	Right		Cerebrum	715	14422	Mixed glioma	no	2012	No	TRUE	9382/3	0-30 Days	primary	c9c05b2a-9023-5523-8855-48da59d13446	C71.0	Nervous system, NOS	Motor or Movement Changes	G3			white	male	not hispanic or latino	Alive	39	-14422	1bc8b7e8-01c1-58e2-b1a3-d6cb036d1821
TCGA-DU-7300-01A-21R-2090-07	TCGA-DU-7300	TCGA-DU-7300-01A	TP	Primary solid Tumor	TCGA-DU-7300-01A	1	Primary	dab94e24-315c-4a92-ab8e-f27be3c1a413	6a6a701f-4276-4ee8-9d47-9dd470f1f3ea	TCGA-DU-7300	0.4	Primary Tumor	Solid Tissue	1		released		Tumor	Unknown			317			Not Reported		19927	Not Reported			Yes	FALSE	Not Reported		not reported	ceacd93c-423e-4fc7-a54b-8ed04735aab2		Not Reported				TCGA-DU-7300_diagnosis	white	female	not hispanic or latino	Dead	53	-19610	17ff1c5b-d44b-514a-9b0a-816da70bd503
TCGA-R8-A6ML-01A-11R-A32Q-07	TCGA-R8-A6ML	TCGA-R8-A6ML-01A	TP	Primary solid Tumor	TCGA-R8-A6ML-01A		Primary	d6d2b0c9-fe7e-4e6a-80f8-4664b9d9095e	E87BD3AD-C060-4DF5-8396-0DE9A036C5EB	TCGA-R8-A6ML		Primary Tumor	Unknown		2735	released	130	Tumor	OCT	No		0	Left		Cerebrum	2860	19185	Oligodendroglioma, anaplastic	no	2005	Yes	TRUE	9451/3		primary	3314363b-c85e-5b33-9013-da6f7d1e79ae	C71.0	Nervous system, NOS		G3			white	male	hispanic or latino	Alive	52	-19185	1e7d9168-5225-596b-860a-30b0dbb198e5
TCGA-E1-A7YO-01A-11R-A34F-07	TCGA-E1-A7YO	TCGA-E1-A7YO-01A	TP	Primary solid Tumor	TCGA-E1-A7YO-01A		Primary	350ba65b-a4ba-432a-bb00-3f1271301234	3A005836-F7CF-4423-8548-06C956BC96B9	TCGA-E1-A7YO		Primary Tumor	Solid Tissue		6582	released	50	Tumor	OCT			1977			Not Reported		18747	Not Reported			Yes	FALSE	Not Reported		not reported	1b143a0f-8dd8-403c-964b-215d893f9c47		Not Reported				TCGA-E1-A7YO_diagnosis	white	male	not hispanic or latino	Dead	45	-16770	1c14933f-aefb-516b-b73b-e2f44101c24d
TCGA-FG-A70Z-01A-12R-A33Z-07	TCGA-FG-A70Z	TCGA-FG-A70Z-01A	TP	Primary solid Tumor	TCGA-FG-A70Z-01A		Primary	c503a0e6-ab91-486a-a08a-dd767dff593f	E2908E5D-A017-41AE-AF5F-367A1D4C868B	TCGA-FG-A70Z		Primary Tumor	Solid Tissue		720	released	300	Tumor	Unknown	No	Not Reported	0	Left		Cerebrum	328	19717	Mixed glioma	no	2011	No	TRUE	9382/3	31-90 Days	primary	6db74e47-a996-5463-853a-6416b46a263a	C71.0	Nervous system, NOS	Headaches	G3			black or african american	female	not hispanic or latino	Alive	53	-19717	3f39d1f9-0a6e-5a0f-8cbd-c50052ebec63
TCGA-FG-5963-02A-12R-A29R-07	TCGA-FG-5963	TCGA-FG-5963-02A	TR	Recurrent Solid Tumor	TCGA-FG-5963-02A		Recurrence	f98732ca-5be1-485e-808c-327e9055dbac	6BDCE0AC-CDC9-45A2-B796-7A06284251FB	TCGA-FG-5963		Recurrent Tumor	Solid Tissue		1095	released	130	Tumor	Unknown			395			Not Reported		8966	Astrocytoma, anaplastic			Yes	FALSE	9401/3		recurrence	38b799de-6daa-419b-a0d0-88d0b6367b68		Not Reported				TCGA-FG-5963_diagnosis	white	male	not hispanic or latino	Dead	23	-8571	d31e981a-013b-503b-ab5d-1dc9a6253f56
TCGA-DH-A66G-01A-21R-A31N-07	TCGA-DH-A66G	TCGA-DH-A66G-01A	TP	Primary solid Tumor	TCGA-DH-A66G-01A		Primary	f328524e-55b9-4d30-aec0-eceb09ea34c9	6A01BF6C-E171-4D0A-977B-B22293ED02D6	TCGA-DH-A66G		Primary Tumor	Solid Tissue		77	released	320	Tumor	Unknown	No	Not Reported	0	Left		Cerebrum	523	18199	Oligodendroglioma, anaplastic	no	2013	No	TRUE	9451/3	>=181 Days	primary	1818266c-efc2-5cd2-9f90-0ee8944f8334	C71.0	Nervous system, NOS	Headaches	G3			white	female	not hispanic or latino	Alive	49	-18199	fc41327e-67a4-54d7-bad1-4b4e4920552e
TCGA-QH-A6X3-01A-21R-A32Q-07	TCGA-QH-A6X3	TCGA-QH-A6X3-01A	TP	Primary solid Tumor	TCGA-QH-A6X3-01A		Primary	91178e78-a992-4c7a-9fe8-880494e75177	4012F789-F8D1-43DE-9570-22BC8AE1D842	TCGA-QH-A6X3		Primary Tumor	Unknown		76	released	290	Tumor	Unknown	No	White Matter	0	Right		Cerebrum	313	10184	Mixed glioma	no	2013	No	TRUE	9382/3	0-30 Days	primary	248c3cd9-0808-5e5b-8207-6d19fb1e6e43	C71.0	Nervous system, NOS	Seizures	G2			white	male	not hispanic or latino	Alive	27	-10184	58f042fc-2789-520a-aa31-c553ab4b1ab9
TCGA-TM-A84G-01A-11R-A36H-07	TCGA-TM-A84G	TCGA-TM-A84G-01A	TP	Primary solid Tumor	TCGA-TM-A84G-01A		Primary	2930ad75-d51d-4958-b58f-f67080bf5910	FC215743-E198-46BB-A098-804629994BD3	TCGA-TM-A84G		Primary Tumor	Solid Tissue		1243	released	10	Tumor	Unknown	No	Not Reported	0	Right		Cerebrum	1236	20014	Oligodendroglioma, anaplastic	no	2010	No	TRUE	9451/3	0-30 Days	primary	965eacb3-8994-535b-b2ce-58b1d15057bc	C71.0	Nervous system, NOS	Headaches	G3			white	female	not hispanic or latino	Alive	54	-20014	50cc6e84-eca2-5157-abba-bc1b2528ae77
TCGA-E1-5319-01A-01R-1896-07	TCGA-E1-5319	TCGA-E1-5319-01A	TP	Primary solid Tumor	TCGA-E1-5319-01A	0.8	Primary	1ee9478b-84a5-4ffd-8499-f2e02a3a21d7	31d5346f-9f29-4eee-86e4-bd01faf9935d	TCGA-E1-5319	0.5	Primary Tumor	Solid Tissue	1		released		Tumor	Unknown			923			Not Reported		18535	Oligodendroglioma, NOS			Yes	FALSE	9450/3		recurrence	8116d3b7-3fae-4a9e-8498-f063719b5848		Not Reported				TCGA-E1-5319_diagnosis	white	female	not hispanic or latino	Dead	48	-17612	7405d18a-4548-5d06-afc1-867a5f637017
TCGA-P5-A77X-01A-11R-A32Q-07	TCGA-P5-A77X	TCGA-P5-A77X-01A	TP	Primary solid Tumor	TCGA-P5-A77X-01A		Primary	79d46283-7d50-4f9a-a2c3-a9a42f2d5103	E1A92E19-6BC7-4AA0-AC3D-590305FC4FF9	TCGA-P5-A77X		Primary Tumor	Unknown		111	released	1480	Tumor	OCT	No		0	Right		Cerebrum	105	20128	Mixed glioma	no	2013	No	TRUE	9382/3		primary	7a3112c5-a878-5b23-bdbc-3aa91d2cede6	C71.0	Nervous system, NOS		G2			white	female	not hispanic or latino	Alive	55	-20128	adc8bd1c-0484-5b22-97e4-c9d169d57e4a
TCGA-FG-5965-02B-11R-A29R-07	TCGA-FG-5965	TCGA-FG-5965-02B	TR	Recurrent Solid Tumor	TCGA-FG-5965-02B		Recurrence	fb8ee996-d991-43d2-87db-fc23d153a3dc	DD2349DD-E128-4C2D-962B-F8644121FB16	TCGA-FG-5965		Recurrent Tumor	Solid Tissue		1437	released	120	Tumor	Unknown			715			Not Reported		14964	Mixed glioma			Yes	FALSE	9382/3		recurrence	16d2dbf9-335e-4379-af09-9a75ea8ab396		Not Reported				TCGA-FG-5965_diagnosis	white	female	not hispanic or latino	Dead	39	-14249	cdbd618b-e41f-5dcb-82cb-28963b624992
TCGA-CS-6186-01A-12R-2027-07	TCGA-CS-6186	TCGA-CS-6186-01A	TP	Primary solid Tumor	TCGA-CS-6186-01A	0.7	Primary	5f73fa4e-fc7d-4fc0-8436-2241e57b9b69	ae1d6c04-b80b-4da5-9c19-0a0ffaf9a332	TCGA-CS-6186	0.3	Primary Tumor	Unknown	1		released		Tumor	Unknown	No	Cerebral Cortex	0	Right		Brain, NOS	538	21321	Mixed glioma	no	2009	No	TRUE	9382/3	0-30 Days	primary	5780a8b4-a4cf-54b2-8c5c-acdfd9280ced	C71.9	Nervous system, NOS	Seizures	G3			white	male	not hispanic or latino	Dead	58	-21321	d862f297-f41b-58d8-adac-3950909c8a19
TCGA-DB-5273-01A-01R-1470-07	TCGA-DB-5273	TCGA-DB-5273-01A	TP	Primary solid Tumor	TCGA-DB-5273-01A	1	Primary	4ba48810-3915-4567-9d35-615df00006e4	a415e3dd-3b4f-4e69-b1c8-474d38e98a83	TCGA-DB-5273	0.3	Primary Tumor	Solid Tissue	1.5		released		Tumor	Unknown	No	Cerebral Cortex	0	Right		Cerebrum	2493	12152	Astrocytoma, anaplastic	no	2006	No	TRUE	9401/3	0-30 Days	primary	51f32c36-a72b-5ddc-81ab-923737857b15	C71.0	Nervous system, NOS	Seizures	G3			white	male	not hispanic or latino	Alive	33	-12152	66edf6c7-d29f-5c54-9e92-df0e36264fcb
TCGA-S9-A6WD-01A-12R-A33Z-07	TCGA-S9-A6WD	TCGA-S9-A6WD-01A	TP	Primary solid Tumor	TCGA-S9-A6WD-01A		Primary	7e19fdcc-ecfe-4dc6-a4f1-6a192ef618e6	5F24A61F-39AA-426A-89D2-03205E9563D7	TCGA-S9-A6WD		Primary Tumor	Solid Tissue		1922	released	160	Tumor	Unknown	No	Cerebral Cortex	0	Left		Cerebrum	2289	21231	Oligodendroglioma, anaplastic	no	2008	No	TRUE	9451/3	>=181 Days	primary	c5dd27db-04bc-5f62-afbc-a24d8ed0a528	C71.0	Nervous system, NOS	Seizures	G3			white	male	not hispanic or latino	Alive	58	-21231	2eea9074-f63a-5ce5-99ba-e0ec087556c2
TCGA-FG-5965-01B-11R-1896-07	TCGA-FG-5965	TCGA-FG-5965-01B	TP	Primary solid Tumor	TCGA-FG-5965-01B	1	Primary	93fbe6d3-2091-4151-9075-0ed2dd4b886f	84457F70-6667-4090-ABE0-CD4BA05D05FC	TCGA-FG-5965	0.8	Primary Tumor	Solid Tissue	1.1		released		Tumor	Unknown			715			Not Reported		14964	Mixed glioma			Yes	FALSE	9382/3		recurrence	16d2dbf9-335e-4379-af09-9a75ea8ab396		Not Reported				TCGA-FG-5965_diagnosis	white	female	not hispanic or latino	Dead	39	-14249	cdbd618b-e41f-5dcb-82cb-28963b624992
TCGA-HT-7693-01A-11R-2256-07	TCGA-HT-7693	TCGA-HT-7693-01A	TP	Primary solid Tumor	TCGA-HT-7693-01A	1	Primary	53b741c6-30ac-41ab-8d2f-774b1dd5dc48	7ad7aac7-df39-4f13-9038-a6685012e8b0	TCGA-HT-7693	0.7	Primary Tumor	Solid Tissue	1.1		released		Tumor	Unknown	No		0	Right		Cerebrum	533	18956	Oligodendroglioma, NOS	no	2008	No	TRUE	9450/3	0-30 Days	primary	3147ea78-7c19-5b8d-9e53-870e4e866811	C71.0	Nervous system, NOS	Seizures	G2			white	female	not hispanic or latino	Alive	51	-18956	1c46db69-3f47-5a23-804a-bc52fe8cb904
TCGA-HT-7686-01A-11R-2256-07	TCGA-HT-7686	TCGA-HT-7686-01A	TP	Primary solid Tumor	TCGA-HT-7686-01A	0.9	Primary	b87490f1-d083-401d-9b1b-87b850caea0a	1be5b4db-9b53-4b2f-b44b-1383788d473c	TCGA-HT-7686	0.6	Primary Tumor	Solid Tissue	2		released		Tumor	Unknown	No	Not Reported	0	Left		Cerebrum	1300	10724	Astrocytoma, anaplastic	no	2008	No	TRUE	9401/3	>=181 Days	primary	ff0ff16f-ceb2-5692-ab36-123b652d8d27	C71.0	Nervous system, NOS	Headaches	G3			white	female	not hispanic or latino	Alive	29	-10724	59bc8153-6b2e-5ebf-a7fb-6dc86b5b5967
TCGA-FG-8181-01A-11R-2256-07	TCGA-FG-8181	TCGA-FG-8181-01A	TP	Primary solid Tumor	TCGA-FG-8181-01A	1.7	Primary	881c4a1d-ca81-4727-ada0-bcfa7720ae3a	6b2e8993-f8a8-400a-bc49-b283ca7221fe	TCGA-FG-8181	0.7	Primary Tumor	Solid Tissue	1.9		released		Tumor	Unknown	No	Not Reported	0	Left		Cerebrum	862	8642	Mixed glioma	no	2012	No	TRUE	9382/3		primary	04119efd-0572-5778-bb54-4f1b0be32d39	C71.0	Nervous system, NOS		G3			white	male	not hispanic or latino	Alive	23	-8642	e7fbd871-bdec-5b3c-95b8-cbe55e0341c0
TCGA-DU-6542-01A-11R-1896-07	TCGA-DU-6542	TCGA-DU-6542-01A	TP	Primary solid Tumor	TCGA-DU-6542-01A	0.9	Primary	d00791ab-aa9d-406b-934c-e6946a430bb2	bd0d6d1b-bdcd-4c33-9adc-ecf34ce24d6e	TCGA-DU-6542	0.9	Primary Tumor	Solid Tissue	1		released		Tumor	Unknown	No	Not Reported	0	Right		Cerebrum	73	9380	Mixed glioma	no	2011	No	TRUE	9382/3	31-90 Days	primary	c1c93084-f62d-56c2-9a20-0422560dd312	C71.0	Nervous system, NOS	Visual Changes	G3			white	male	not hispanic or latino	Alive	25	-9380	c953ef14-89cc-5316-8113-af41c1342155
TCGA-R8-A6MK-01A-11R-A32Q-07	TCGA-R8-A6MK	TCGA-R8-A6MK-01A	TP	Primary solid Tumor	TCGA-R8-A6MK-01A		Primary	9d5271fb-fb69-4656-a9e7-bc22b6c610ec	0E083D5C-1EE1-4BDA-9D6E-93420C3BAE39	TCGA-R8-A6MK		Primary Tumor	Unknown		2841	released	260	Tumor	OCT	No		0	Right		Cerebrum	2702	14716	Oligodendroglioma, NOS	no	2005	No	TRUE	9450/3		primary	4e3c4af8-73e4-5624-a4ae-1441cb92d533	C71.0	Nervous system, NOS		G2			white	male	not hispanic or latino	Alive	40	-14716	4e75ea62-baf3-52d9-bc84-4dfe0ffe0dc0
TCGA-F6-A8O4-01A-11R-A36H-07	TCGA-F6-A8O4	TCGA-F6-A8O4-01A	TP	Primary solid Tumor	TCGA-F6-A8O4-01A		Primary	b3ef5140-042a-46ed-ab3e-9bd4cede5452	4CDE1CF9-1B5E-4838-8417-916F1E8E8D97	TCGA-F6-A8O4		Primary Tumor	Solid Tissue		100	released	970	Tumor	OCT	No	Not Reported	0	Left		Brain, NOS	6	16202	Astrocytoma, NOS	no	2013	No	TRUE	9400/3		primary	78cb4fcb-fc7b-52ea-a764-4de8b603007c	C71.9	Nervous system, NOS	Headaches	G2			asian	male	not hispanic or latino	Alive	44	-16202	9b1a8ef7-92e3-5cee-90a6-e287c81e999e
TCGA-DU-7013-01A-11R-2027-07	TCGA-DU-7013	TCGA-DU-7013-01A	TP	Primary solid Tumor	TCGA-DU-7013-01A	1	Primary	0f43b42c-ee65-4df3-bdff-2101e15b7c9b	a39cad6f-249d-4bc5-8d67-9a3fa7e4dcd6	TCGA-DU-7013	0.5	Primary Tumor	Unknown	1		released		Tumor	Unknown	No	White Matter	0	Left		Cerebrum	269	21824	Astrocytoma, anaplastic	no	2001	No	TRUE	9401/3	31-90 Days	primary	1acc1167-4fa0-5940-8de0-88686f0160b0	C71.0	Nervous system, NOS	Seizures	G3			white	male	not hispanic or latino	Dead	59	-21824	0a14192e-4109-536a-95d9-47ba3f6bbf0d
TCGA-QH-A65S-01A-11R-A29R-07	TCGA-QH-A65S	TCGA-QH-A65S-01A	TP	Primary solid Tumor	TCGA-QH-A65S-01A		Primary	c4c1a856-c132-45af-a7bf-9ca1423573f1	D970F3D5-D401-4BC0-A2FF-DBF7D0EDBA81	TCGA-QH-A65S		Primary Tumor	Solid Tissue		56	released	100	Tumor	Unknown	No	White Matter	0	Left		Brain, NOS	77	11861	Mixed glioma	no	2013	No	TRUE	9382/3	0-30 Days	primary	e780c8cc-6f24-54bb-8192-e71332186f83	C71.9	Nervous system, NOS	Seizures	G2			white	female	not hispanic or latino	Alive	32	-11861	14524409-ac0a-5a44-b0d4-08afa1474d63
TCGA-HT-7677-01A-11R-2256-07	TCGA-HT-7677	TCGA-HT-7677-01A	TP	Primary solid Tumor	TCGA-HT-7677-01A	1.1	Primary	441d4146-ff65-486c-957b-1cecb3552bec	816ea52a-dca4-48f4-8fbb-4a6ff64d1fb4	TCGA-HT-7677	0.7	Primary Tumor	Solid Tissue	2.1		released		Tumor	Unknown	No	White Matter	0	Left		Cerebrum	494	19610	Oligodendroglioma, anaplastic	no	2009	No	TRUE	9451/3	>=181 Days	primary	9eeedd76-824c-51f2-9c55-9e2002ae8927	C71.0	Nervous system, NOS	Motor or Movement Changes	G3			white	male	not hispanic or latino	Alive	53	-19610	29932bfa-fe52-5a50-8b2e-f83eec3c588b
TCGA-DU-6401-01A-11R-1708-07	TCGA-DU-6401	TCGA-DU-6401-01A	TP	Primary solid Tumor	TCGA-DU-6401-01A	0.8	Primary	680dbc4e-5cec-4e76-848f-72bc0a2407c6	8B65EAA0-2BE6-4648-9CF0-9E97AAB0073C	TCGA-DU-6401	0.5	Primary Tumor	Solid Tissue	1.5		released		Tumor	Unknown	No	Not Reported	0	Left		Cerebrum	2660	11595	Oligodendroglioma, NOS	no	1998	No	TRUE	9450/3	>=181 Days	primary	15d04341-d00e-5a4d-a4c5-3688adca5bba	C71.0	Nervous system, NOS	Headaches	G2			white	female	not hispanic or latino	Dead	31	-11595	213e72a9-499b-5fb0-91d9-10e6d3760673
TCGA-DB-A64X-01A-11R-A29R-07	TCGA-DB-A64X	TCGA-DB-A64X-01A	TP	Primary solid Tumor	TCGA-DB-A64X-01A		Primary	1967477b-1911-4e52-977c-b88f911a8120	2B5E76F9-FEC7-4238-AF98-BEDD20CD8731	TCGA-DB-A64X		Primary Tumor	Solid Tissue		247	released	280	Tumor	OCT	No	Cerebral Cortex	0	Right		Cerebrum	563	20625	Astrocytoma, anaplastic	no	2012	No	TRUE	9401/3	91-180 Days	primary	a6a653db-22e9-502d-b1bf-00b38204be46	C71.0	Nervous system, NOS	Motor or Movement Changes	G3			white	female	not hispanic or latino	Alive	56	-20625	8ec3eab2-e672-565c-ac67-5affdcc9ea2a
TCGA-DB-A64R-01A-11R-A29R-07	TCGA-DB-A64R	TCGA-DB-A64R-01A	TP	Primary solid Tumor	TCGA-DB-A64R-01A		Primary	f9dfb8e6-f3d1-4d30-a23c-a738bcefbf16	A9F5EDE4-1FC5-4E6D-BEA1-70B6223A49FE	TCGA-DB-A64R		Primary Tumor	Solid Tissue		436	released	90	Tumor	OCT	No	Cerebral Cortex	0	Right		Cerebrum	955	8947	Oligodendroglioma, NOS	no	2012	No	TRUE	9450/3	91-180 Days	primary	5c2ff82a-4c32-5a3d-b4bf-c98e1617dea9	C71.0	Nervous system, NOS	Seizures	G2			not reported	female	hispanic or latino	Alive	24	-8947	3b61696f-a676-52e1-9d75-6f19805ae5d6
TCGA-FG-6689-01A-11R-1896-07	TCGA-FG-6689	TCGA-FG-6689-01A	TP	Primary solid Tumor	TCGA-FG-6689-01A	1	Primary	d81c3f19-bbcf-4071-8ba4-cb8c505307d7	cc32ee60-c475-48dd-acd3-7e9c817507ba	TCGA-FG-6689	1	Primary Tumor	Solid Tissue	1		released		Tumor	Unknown	No	Not Reported	0	Right		Cerebrum	454	11312	Astrocytoma, NOS	no	2011	No	TRUE	9400/3	31-90 Days	primary	25b058d7-be2e-52de-95b3-0917be5abcde	C71.0	Nervous system, NOS	Headaches	G2			white	male	not hispanic or latino	Alive	30	-11312	ef3396dc-9ebc-50ae-a994-c51e0738343c
TCGA-CS-6290-01A-11R-1708-07	TCGA-CS-6290	TCGA-CS-6290-01A	TP	Primary solid Tumor	TCGA-CS-6290-01A	0.4	Primary	6148f31e-cdba-481b-bcd7-b3aee05925b1	4d5bdf18-7799-463d-a33a-beb8322b0621	TCGA-CS-6290	0.4	Primary Tumor	Solid Tissue	0.4		released		Tumor	Unknown	No	Cerebral Cortex	0	Left		Brain, NOS	1137	11666	Astrocytoma, anaplastic	no	2009	No	TRUE	9401/3	0-30 Days	primary	81231c1f-80c6-5a39-aa6b-997016e41f0f	C71.9	Nervous system, NOS	Seizures	G3			not reported	male	not reported	Dead	31	-11666	08cf2f53-0d6f-59fd-8719-954be6432ff2
TCGA-E1-A7YM-01A-11R-A34F-07	TCGA-E1-A7YM	TCGA-E1-A7YM-01A	TP	Primary solid Tumor	TCGA-E1-A7YM-01A		Primary	4ed28804-afce-4754-a89c-95cf3dd24189	FC2E7F8E-0C21-457D-92A1-0052057DF808	TCGA-E1-A7YM		Primary Tumor	Solid Tissue		1280	released	180	Tumor	OCT			88			Not Reported		23351	Not Reported			Yes	FALSE	Not Reported		not reported	3a3526d7-22f3-4de8-b27f-cd19d603f673		Not Reported				TCGA-E1-A7YM_diagnosis	white	male	not hispanic or latino	Dead	63	-23263	2dc80119-d274-5a95-868b-8ebb6578920f
TCGA-TM-A84F-01A-11R-A36H-07	TCGA-TM-A84F	TCGA-TM-A84F-01A	TP	Primary solid Tumor	TCGA-TM-A84F-01A		Primary	32cbf4f3-834c-4622-af4b-775344b7452f	5142804B-6A45-44E9-99A1-711C9C14F576	TCGA-TM-A84F		Primary Tumor	Solid Tissue		1471	released	60	Tumor	Unknown	No	Not Reported	0	Right		Cerebrum	1796	17744	Astrocytoma, anaplastic	no	2009	No	TRUE	9401/3	0-30 Days	primary	dc2e79f2-f8bb-5809-b400-ea9adb19511d	C71.0	Nervous system, NOS	Visual Changes	G3			white	male	not hispanic or latino	Alive	48	-17744	fcf622e4-e130-5236-b7d2-5d6a93f946be
TCGA-HT-8105-01A-11R-2404-07	TCGA-HT-8105	TCGA-HT-8105-01A	TP	Primary solid Tumor	TCGA-HT-8105-01A	1	Primary	13961f18-7844-487b-b632-1ed051ed6673	d7c51467-5baa-4858-86bd-cfb6d9344a05	TCGA-HT-8105	1	Primary Tumor	Solid Tissue	1.6		released		Tumor	Unknown	No	Not Reported	0	Right		Cerebrum	190	20041	Oligodendroglioma, anaplastic	no	2011	No	TRUE	9451/3	31-90 Days	primary	b5e57b4c-dfe4-5a76-b234-89da72645a85	C71.0	Nervous system, NOS	Altered Mental Status	G3			white	male	not hispanic or latino	Alive	54	-20041	48196b6a-c0bf-54a1-99ef-feb6d20a102c
TCGA-DU-7011-01A-11R-2027-07	TCGA-DU-7011	TCGA-DU-7011-01A	TP	Primary solid Tumor	TCGA-DU-7011-01A	1	Primary	60526a24-f266-4355-a37f-86a7b8adf0b1	4f0cbf0f-f9f0-44f4-b498-c0d821dc4f53	TCGA-DU-7011	0.3	Primary Tumor	Unknown	1		released		Tumor	Unknown	No	Cerebral Cortex	0	Right		Cerebrum	3200	9322	Mixed glioma	no	2000	No	TRUE	9382/3	91-180 Days	primary	f0d4f679-8e37-5853-b6f0-1420959cb2c3	C71.0	Nervous system, NOS	Seizures	G2			white	male	not hispanic or latino	Dead	25	-9322	7a871c72-10b0-59c8-8370-479aeb44e736
TCGA-S9-A7J3-01A-21R-A34R-07	TCGA-S9-A7J3	TCGA-S9-A7J3-01A	TP	Primary solid Tumor	TCGA-S9-A7J3-01A		Primary	ad1c7bde-bd29-471f-a05c-c2ea51bcdac9	EC6B158C-2D75-43CF-8D80-7FF9DEBCB199	TCGA-S9-A7J3		Primary Tumor	Solid Tissue		182	released	120	Tumor	Unknown	No	White Matter	0	Left		Cerebrum	629	19056	Oligodendroglioma, anaplastic	no	2013	No	TRUE	9451/3	31-90 Days	primary	fc35b9d4-a743-5bca-ab74-0aa81f5b6369	C71.0	Nervous system, NOS	Seizures	G3			white	female	not hispanic or latino	Alive	52	-19056	aad7712f-d1a9-5b01-be16-40839a8f7220
TCGA-S9-A6TV-01A-12R-A34R-07	TCGA-S9-A6TV	TCGA-S9-A6TV-01A	TP	Primary solid Tumor	TCGA-S9-A6TV-01A		Primary	b810d117-8d9b-4dd8-a24b-dc49b030de71	0D9D6080-A0B2-4198-ACDF-6F47D25491B7	TCGA-S9-A6TV		Primary Tumor	Solid Tissue		936	released	140	Tumor	Unknown	No	Cerebral Cortex	0	Right		Cerebrum	571	18321	Mixed glioma	no	2010	No	TRUE	9382/3	0-30 Days	primary	0faa8664-023b-5eb5-900c-08b7b4b101f5	C71.0	Nervous system, NOS	Headaches	G3			white	male	not hispanic or latino	Alive	50	-18321	0f08c6b7-1524-5c46-abc5-10a757815810
TCGA-VV-A829-01A-21R-A36H-07	TCGA-VV-A829	TCGA-VV-A829-01A	TP	Primary solid Tumor	TCGA-VV-A829-01A		Primary	9f00d856-b402-46d2-9bb7-2e9e4c2ca19c	CD914F13-6DA0-47EE-90AD-DD2C3F2A727B	TCGA-VV-A829		Primary Tumor	Solid Tissue		720	released	140	Tumor	OCT	No	Not Reported	0	Left		Cerebrum	1127	16163	Mixed glioma	no	2011	No	TRUE	9382/3	0-30 Days	primary	b26dbd7f-34dd-5721-9a2c-ec97f627af91	C71.0	Nervous system, NOS	Motor or Movement Changes	G3			white	male	not hispanic or latino	Alive	44	-16163	9eddde86-74c8-52bf-9b65-d1c3f6f7ccf4
TCGA-WY-A85A-01A-21R-A36H-07	TCGA-WY-A85A	TCGA-WY-A85A-01A	TP	Primary solid Tumor	TCGA-WY-A85A-01A		Primary	28dc9d71-c30b-42b4-980c-37befa81cb98	AEC260E5-995F-439A-8042-788A2EEAB136	TCGA-WY-A85A		Primary Tumor	Solid Tissue		1203	released	500	Tumor	OCT	No	Not Reported	0	Right		Cerebrum	1320	7380	Astrocytoma, NOS	no	2010	No	TRUE	9400/3	0-30 Days	primary	0bf6c3df-9d51-5eb0-83dd-eba119035a00	C71.0	Nervous system, NOS	Seizures	G2			white	male	Unknown	Alive	20	-7380	c22e0f80-ff5e-598c-a70d-0d9086646d97
TCGA-DB-A75O-01A-11R-A32Q-07	TCGA-DB-A75O	TCGA-DB-A75O-01A	TP	Primary solid Tumor	TCGA-DB-A75O-01A		Primary	73a3916a-1326-4781-b9dd-b866484dfb69	CADF06CC-B405-4CFF-AB8D-92DA06CB345C	TCGA-DB-A75O		Primary Tumor	Unknown		981	released	240	Tumor	OCT	No	Cerebral Cortex	0	Left		Cerebrum	935	10812	Astrocytoma, anaplastic	no	2010	No	TRUE	9401/3	31-90 Days	primary	1878ce5e-7564-5d6e-b2d8-dc663ab54a2d	C71.0	Nervous system, NOS	Seizures	G3			white	male	not hispanic or latino	Alive	29	-10812	6d9d906c-0798-50b4-b7ca-f8a56ebf3795
TCGA-TQ-A8XE-01A-11R-A36H-07	TCGA-TQ-A8XE	TCGA-TQ-A8XE-01A	TP	Primary solid Tumor	TCGA-TQ-A8XE-01A		Primary	7c60d0de-b913-4454-bf9f-c554810911b5	431037B9-36D3-4978-AEED-F316933DC782	TCGA-TQ-A8XE		Primary Tumor	Solid Tissue		1308	released	130	Tumor	OCT	No	White Matter	0	Left		Cerebrum	954	15629	Oligodendroglioma, NOS	no	2010	No	TRUE	9450/3	91-180 Days	primary	25a8127b-675f-5005-a797-86e5e784e05e	C71.0	Nervous system, NOS	Headaches	G2			white	female	hispanic or latino	Dead	42	-15629	ba9ef70f-80be-5058-86d9-74b927ab09eb
TCGA-DU-6396-01A-11R-1708-07	TCGA-DU-6396	TCGA-DU-6396-01A	TP	Primary solid Tumor	TCGA-DU-6396-01A	1	Primary	0f4d8393-18bd-4700-9eea-e24ee16cf0f8	23ea2bb8-e87f-4956-8a97-b53537885a69	TCGA-DU-6396	1	Primary Tumor	Solid Tissue	1		released		Tumor	Unknown			106			Not Reported		11533	Mixed glioma			Yes	FALSE	9382/3		recurrence	4d0d32de-270c-4588-bb57-785bf41f0254		Not Reported				TCGA-DU-6396_diagnosis	white	female	not hispanic or latino	Dead	31	-11427	353aca45-7af7-5150-a6e3-042f6db90c89
TCGA-DU-6408-01A-11R-1708-07	TCGA-DU-6408	TCGA-DU-6408-01A	TP	Primary solid Tumor	TCGA-DU-6408-01A	1	Primary	f68159ad-a0e9-4f9f-ad68-a29d53772982	83c5c547-8f79-4b30-9883-3a146c5053ef	TCGA-DU-6408	0.5	Primary Tumor	Solid Tissue	1		released		Tumor	Unknown	No	Not Reported	0	Right		Cerebrum	3470	8752	Oligodendroglioma, anaplastic	no	1998	No	TRUE	9451/3	0-30 Days	primary	e23338b6-3e43-577d-92a5-a4561610b305	C71.0	Nervous system, NOS	Motor or Movement Changes	G3			white	female	not hispanic or latino	Dead	23	-8752	bb6a611a-17e0-5b88-8b7b-f4be78254529
TCGA-DB-A4XC-01A-11R-A26U-07	TCGA-DB-A4XC	TCGA-DB-A4XC-01A	TP	Primary solid Tumor	TCGA-DB-A4XC-01A		Primary	3169a2ce-1431-4512-be11-34d9038f748a	26BC05CE-7A4F-4E5C-84A5-7BA6EC72505D	TCGA-DB-A4XC		Primary Tumor	Solid Tissue		849	released	230	Tumor	OCT	Yes	Cerebral Cortex	0	Left		Temporal lobe	1421	9705	Mixed glioma	no	2010	No	TRUE	9382/3	0-30 Days	primary	2fcb4d4c-c90d-51ad-81f8-422ea9288625	C71.2	Nervous system, NOS	Seizures	G2			white	male	not hispanic or latino	Alive	26	-9705	74c666ca-cd42-5c15-9f9a-a03f196c57e9
TCGA-S9-A7J1-01A-21R-A34R-07	TCGA-S9-A7J1	TCGA-S9-A7J1-01A	TP	Primary solid Tumor	TCGA-S9-A7J1-01A		Primary	7a97e153-4582-49f0-b127-829d0596c839	60CE3E08-7253-47C7-B7FF-567CF0974988	TCGA-S9-A7J1		Primary Tumor	Solid Tissue		184	released	250	Tumor	Unknown	No	Cerebral Cortex	0	Right		Cerebrum	249	15926	Oligodendroglioma, NOS	no	2013	No	TRUE	9450/3	31-90 Days	primary	2d194d06-ecc2-5757-9ad7-a635841edb10	C71.0	Nervous system, NOS	Seizures	G2			white	male	not hispanic or latino	Alive	43	-15926	1d7000ed-5dd5-5e3a-8d06-e1338eae94f6
TCGA-S9-A6TS-01A-12R-A33Z-07	TCGA-S9-A6TS	TCGA-S9-A6TS-01A	TP	Primary solid Tumor	TCGA-S9-A6TS-01A		Primary	9fbabdca-5b37-4fd4-8d48-1b2295c1496d	A6DF65CD-E78C-4CF8-ACC7-B35F2EF33ECA	TCGA-S9-A6TS		Primary Tumor	Solid Tissue		2402	released	150	Tumor	Unknown			1324			Not Reported		19181	Astrocytoma, anaplastic			Yes	FALSE	9401/3		recurrence	7cff30c8-a2dd-49b2-83b1-98f1e08197b2		Not Reported				TCGA-S9-A6TS_diagnosis	white	female	not hispanic or latino	Dead	48	-17857	6ec15e62-425c-542f-a4a8-ab3d1f669e26
TCGA-QH-A6XA-01A-12R-A32Q-07	TCGA-QH-A6XA	TCGA-QH-A6XA-01A	TP	Primary solid Tumor	TCGA-QH-A6XA-01A		Primary	e088b85b-3ef2-4105-9e13-06166e782b8e	9B2B37D4-EF00-4EC5-A549-FADFA7B45BD0	TCGA-QH-A6XA		Primary Tumor	Unknown		19	released	230	Tumor	Unknown	No	White Matter	0	Left		Cerebrum	502	8508	Mixed glioma	no	2013	No	TRUE	9382/3		primary	f7080e21-22a0-5cf5-a0c9-c2c5810d7d66	C71.0	Nervous system, NOS		G2			white	female	not hispanic or latino	Alive	23	-8508	c82f0024-3f3d-5edf-8c24-ad9722bf4c1a
TCGA-DU-A6S6-01A-21R-A32Q-07	TCGA-DU-A6S6	TCGA-DU-A6S6-01A	TP	Primary solid Tumor	TCGA-DU-A6S6-01A		Primary	484d81ef-1199-41b6-a2ec-3d7e96222402	0F38FC8D-1080-4D25-9D40-644B5795F308	TCGA-DU-A6S6		Primary Tumor	Unknown		2297	released	300	Tumor	Unknown	No	White Matter	0	Right		Cerebrum	2893	12809	Mixed glioma	no	2007	No	TRUE	9382/3	31-90 Days	primary	1a828753-d3c5-5d12-97eb-0154d6577a14	C71.0	Nervous system, NOS	Headaches	G2			white	female	not hispanic or latino	Alive	35	-12809	07763662-536a-52c3-8e1e-74bca3b371df
TCGA-DB-A4XF-01A-11R-A27Q-07	TCGA-DB-A4XF	TCGA-DB-A4XF-01A	TP	Primary solid Tumor	TCGA-DB-A4XF-01A		Primary	f39a5f9d-0747-44af-8575-d86361fc04ba	E9D4CC67-D5FC-4E81-91EB-869D93114475	TCGA-DB-A4XF		Primary Tumor	Solid Tissue		456	released	300	Tumor	OCT	No	Cerebral Cortex	0	Right		Frontal lobe	1021	15066	Astrocytoma, anaplastic	no	2011	No	TRUE	9401/3	0-30 Days	primary	f51882a6-1178-5d90-915a-8a1cf4209da9	C71.1	Nervous system, NOS	Seizures	G3			white	female	not hispanic or latino	Alive	41	-15066	56611e65-16d2-52e4-8cbe-187c14a93935
TCGA-S9-A6TX-01A-21R-A32Q-07	TCGA-S9-A6TX	TCGA-S9-A6TX-01A	TP	Primary solid Tumor	TCGA-S9-A6TX-01A		Primary	c601bfcc-aab2-4a98-ba25-df3afad97147	B2F18877-6F79-40BE-8F35-38713A54DD58	TCGA-S9-A6TX		Primary Tumor	Unknown		776	released	150	Tumor	Unknown	No	Cerebral Cortex	0	Left		Cerebrum	1245	17025	Oligodendroglioma, anaplastic	no	2011	No	TRUE	9451/3	0-30 Days	primary	5e6dcebf-89ca-5084-9a25-2cbaea9eacfc	C71.0	Nervous system, NOS	Headaches	G3			white	male	not hispanic or latino	Alive	46	-17025	2c1b1bcb-0da6-5471-8930-c9fcc5add7db
TCGA-DU-7008-01A-11R-2027-07	TCGA-DU-7008	TCGA-DU-7008-01A	TP	Primary solid Tumor	TCGA-DU-7008-01A	0.6	Primary	7a0c3571-4265-4d36-afbc-fa234970f94b	70aff058-6c24-488c-89ae-3bd311595820	TCGA-DU-7008	0.5	Primary Tumor	Unknown	0.8		released		Tumor	Unknown	No	Not Reported	0	Right		Cerebrum	4752	15289	Oligodendroglioma, NOS	no	1998	No	TRUE	9450/3	>=181 Days	primary	509c07ca-2ff1-5974-9f5f-6837b5140cbe	C71.0	Nervous system, NOS	Seizures	G2			white	female	not hispanic or latino	Alive	41	-15289	e7c2fcd8-c206-580c-8639-9449b3bc7e00
TCGA-HT-7875-01A-11R-2403-07	TCGA-HT-7875	TCGA-HT-7875-01A	TP	Primary solid Tumor	TCGA-HT-7875-01A	1.1	Primary	ea2467f5-1977-41bc-9705-1bc7c9c7e21f	f247c5ba-6d4d-4d31-b3c5-c0dfc3211e9d	TCGA-HT-7875	0.6	Primary Tumor	Solid Tissue	2.4		released		Tumor	Unknown	No	White Matter	0	Left		Cerebrum	10	20613	Oligodendroglioma, NOS	no	2008	No	TRUE	9450/3	91-180 Days	primary	d9e398f6-3522-519e-b625-1534d5adab79	C71.0	Nervous system, NOS	Seizures	G2			white	male	not hispanic or latino	Alive	56	-20613	657f60d7-4712-5764-a957-2b688d3f0ebe
TCGA-DU-6410-01A-11R-1896-07	TCGA-DU-6410	TCGA-DU-6410-01A	TP	Primary solid Tumor	TCGA-DU-6410-01A	0.8	Primary	7c489d21-bd36-4a9c-9e5d-a052ce438c4a	d7745e3b-3ccd-40ff-8634-9a0f71e088d4	TCGA-DU-6410	0.6	Primary Tumor	Solid Tissue	0.8		released		Tumor	Unknown	No	Not Reported	0	Midline		Cerebrum	242	20567	Oligodendroglioma, anaplastic	no	2010	No	TRUE	9451/3	0-30 Days	primary	fb70d5d4-2dc1-5909-befe-5237bfe02b5b	C71.0	Nervous system, NOS	Altered Mental Status	G3			white	male	not hispanic or latino	Alive	56	-20567	81a121a4-fa55-52e9-8d21-2673c35723d9
TCGA-VM-A8CH-01A-12R-A36H-07	TCGA-VM-A8CH	TCGA-VM-A8CH-01A	TP	Primary solid Tumor	TCGA-VM-A8CH-01A		Primary	e56f0f34-9ee0-492c-9bbe-ebd31468d808	A289AB8D-8051-48E9-91FE-0420ED724E93	TCGA-VM-A8CH		Primary Tumor	Solid Tissue		300	released	110	Tumor	Unknown	No	Not Reported	0	Right		Cerebrum	714	9005	Astrocytoma, NOS	no	2013	No	TRUE	9400/3	>=181 Days	primary	ecb7f5d3-6513-5b34-9347-d798cedadd0a	C71.0	Nervous system, NOS	Seizures	G2			white	female	Unknown	Alive	24	-9005	2a4085d0-5851-524d-bcf5-d8727f5da796
TCGA-HT-7857-01A-11R-2403-07	TCGA-HT-7857	TCGA-HT-7857-01A	TP	Primary solid Tumor	TCGA-HT-7857-01A	1	Primary	a7357fa3-3468-4288-99c2-624d885d471c	3779c43d-34b9-426a-a59e-9e2379dc2634	TCGA-HT-7857	0.3	Primary Tumor	Solid Tissue	2.3		released		Tumor	Unknown	No	Not Reported	0	Left		Cerebrum	7	8912	Astrocytoma, anaplastic	no	2006	No	TRUE	9401/3	0-30 Days	primary	a5883fbd-f69b-5cb0-bf70-c1eae318917b	C71.0	Nervous system, NOS	Motor or Movement Changes	G3			white	female	not hispanic or latino	Alive	24	-8912	335f5f8c-58cc-5eee-8526-a384ffa7249c
TCGA-DU-6399-01A-12R-1708-07	TCGA-DU-6399	TCGA-DU-6399-01A	TP	Primary solid Tumor	TCGA-DU-6399-01A	1	Primary	41555f97-0269-4f3d-ab13-6b0ae08d1ff5	e0803e30-ae37-4c26-8d3b-bc0a3ee88a51	TCGA-DU-6399	1	Primary Tumor	Solid Tissue	2		released		Tumor	Unknown	No	White Matter	0	Right		Cerebrum	2000	19906	Oligodendroglioma, NOS	no	1998	No	TRUE	9450/3	31-90 Days	primary	2f86170b-36d6-563a-a7f3-f068d7b0fc9f	C71.0	Nervous system, NOS		G2			white	male	not hispanic or latino	Dead	54	-19906	d5438066-26aa-5cf1-9854-d86b142d8d80
TCGA-DB-A64S-01A-11R-A29R-07	TCGA-DB-A64S	TCGA-DB-A64S-01A	TP	Primary solid Tumor	TCGA-DB-A64S-01A		Primary	c8ba5f2a-be53-4b7f-a06c-5c9d6d0d960c	31AB0B8C-9300-4508-B653-CB898986E68F	TCGA-DB-A64S		Primary Tumor	Solid Tissue		352	released	220	Tumor	OCT	No	Cerebral Cortex	0			Cerebrum	835	7389	Mixed glioma	no	2012	No	TRUE	9382/3		primary	6eab97ba-3e6a-504f-8060-673cffb64c52	C71.0	Nervous system, NOS		G2			white	male	not hispanic or latino	Alive	20	-7389	1e583aea-1d5e-5981-a1d5-8591c6cdbc5a
TCGA-DU-6395-01A-13R-1708-07	TCGA-DU-6395	TCGA-DU-6395-01A	TP	Primary solid Tumor	TCGA-DU-6395-01A	0.9	Primary	a4ca61cf-218a-4401-aed3-2c7559267a56	06DC35CF-0317-47F4-9F85-AAD0768C40B0	TCGA-DU-6395	0.4	Primary Tumor	Solid Tissue	1		released		Tumor	Unknown	No	Not Reported	0	Left		Cerebrum	1491	11584	Mixed glioma	no	1994	No	TRUE	9382/3	91-180 Days	primary	c59505b0-f818-555e-a3e0-8a204285b64d	C71.0	Nervous system, NOS	Seizures	G2			white	male	not hispanic or latino	Dead	31	-11584	8a04c5ac-66e3-53a9-85b5-5e22add2ee8f
TCGA-E1-5304-01A-01R-1470-07	TCGA-E1-5304	TCGA-E1-5304-01A	TP	Primary solid Tumor	TCGA-E1-5304-01A	0.6	Primary	c0c3de52-8c77-47e9-9941-a65e66f0eb88	4180deb2-569a-49d5-9b0c-769fb2451409	TCGA-E1-5304	0.6	Primary Tumor	Solid Tissue	0.8		released		Tumor	Unknown			903			Not Reported		16384	Astrocytoma, anaplastic			Yes	FALSE	9401/3		recurrence	00ad0abd-c669-4885-b1fd-d46ebd9afc23		Not Reported				TCGA-E1-5304_diagnosis	white	male	not hispanic or latino	Dead	42	-15481	a3f0c9bb-d2e9-5e08-a206-97c34b1b7c44
TCGA-HT-A4DS-01A-11R-A26U-07	TCGA-HT-A4DS	TCGA-HT-A4DS-01A	TP	Primary solid Tumor	TCGA-HT-A4DS-01A		Primary	981c6552-664a-494e-8439-3364e020b66a	3E2FDB9A-0295-493E-8F8D-C501FA1B3172	TCGA-HT-A4DS		Primary Tumor	Solid Tissue		137	released	80	Tumor	OCT	No	Not Reported	0	Right		Cerebrum	7	20296	Astrocytoma, anaplastic	no	2012	No	TRUE	9401/3	0-30 Days	primary	3d231103-35da-5eb6-ac67-490e36adf83b	C71.0	Nervous system, NOS	Seizures	G3			white	female	not hispanic or latino	Alive	55	-20296	f1368641-099e-5577-bc5e-89915b4bc32c
TCGA-CS-4944-01A-01R-1470-07	TCGA-CS-4944	TCGA-CS-4944-01A	TP	Primary solid Tumor	TCGA-CS-4944-01A	0.7	Primary	f1aa24e4-bc7f-427f-9ceb-8caafabfe535	6845998b-b702-4f92-85bb-ed8405bf0051	TCGA-CS-4944	0.3	Primary Tumor	Solid Tissue	1		released		Tumor	Unknown	No	Cerebral Cortex	0	Right		Brain, NOS	1828	18494	Astrocytoma, NOS	no	2010	No	TRUE	9400/3		primary	02ced0b7-132f-556e-8844-e90253d5447f	C71.9	Nervous system, NOS	Altered Mental Status	G2			white	male	not reported	Alive	50	-18494	8932643b-dfca-5cd7-86e0-11b66d99c173
TCGA-P5-A5EW-01A-11R-A27Q-07	TCGA-P5-A5EW	TCGA-P5-A5EW-01A	TP	Primary solid Tumor	TCGA-P5-A5EW-01A		Primary	1d4f6dc4-a73f-4c9e-9340-8d32924e822d	604A50C0-CFE0-4D48-87ED-EFEFFAB05043	TCGA-P5-A5EW		Primary Tumor	Solid Tissue		77	released	240	Tumor	OCT	No	Not Reported	0	Right		Cerebrum	204	7612	Astrocytoma, NOS	no	2012	No	TRUE	9400/3	91-180 Days	primary	75ef7715-72fa-5a75-80de-4f5927a8a79e	C71.0	Nervous system, NOS	Headaches	G2			white	female	not hispanic or latino	Alive	20	-7612	bb609827-dae8-56f1-8ed6-36fc2ccbf0a2
TCGA-DU-6407-02A-12R-A36H-07	TCGA-DU-6407	TCGA-DU-6407-02A	TR	Recurrent Solid Tumor	TCGA-DU-6407-02A		Recurrence	c6df9292-94a9-4804-b1d7-a471afa1dade	C5AFC13B-06DA-471E-A59F-8F2E477D8B4D	TCGA-DU-6407		Recurrent Tumor	Solid Tissue		4524	released	380	Tumor	Unknown			2397			Not Reported		15418	Oligodendroglioma, NOS			Yes	FALSE	9450/3		metastasis	055242df-8b47-459e-a847-9ca4e9e4354d		Not Reported				TCGA-DU-6407_diagnosis	white	female	not hispanic or latino	Dead	35	-13021	acb0407b-3096-54fb-bead-bd4a9a725702
TCGA-HT-7691-01A-11R-2256-07	TCGA-HT-7691	TCGA-HT-7691-01A	TP	Primary solid Tumor	TCGA-HT-7691-01A	1	Primary	5653c465-1eff-4ac2-bdf4-7991e81c07c4	f6b38096-6209-4c37-a545-b4d1643dcc58	TCGA-HT-7691	0.8	Primary Tumor	Solid Tissue	1.4		released		Tumor	Unknown	No	Not Reported	0	Right		Cerebrum	3	11465	Astrocytoma, NOS	no	2008	No	TRUE	9400/3	>=181 Days	primary	85174106-856a-5957-ba22-7f7b72019818	C71.0	Nervous system, NOS	Headaches	G2			white	female	not hispanic or latino	Alive	31	-11465	38702c07-a9e6-5e21-bb5d-e553afe2b53d
TCGA-E1-A7YY-01A-11R-A34R-07	TCGA-E1-A7YY	TCGA-E1-A7YY-01A	TP	Primary solid Tumor	TCGA-E1-A7YY-01A		Primary	4c53f691-203d-43ff-b457-a42e36e0e1ef	EBCF38D8-E69D-4F12-B7F5-29578E560B44	TCGA-E1-A7YY		Primary Tumor	Solid Tissue		5621	released	140	Tumor	OCT			2380			Not Reported		12247	Not Reported			Yes	FALSE	Not Reported		not reported	33111463-f8ea-49df-98e5-f5109ad3ba0e		Not Reported				TCGA-E1-A7YY_diagnosis	white	female	not hispanic or latino	Dead	27	-9867	0d100a29-77c0-57eb-95cc-4d8126b93589
TCGA-DU-6407-02B-11R-A36H-07	TCGA-DU-6407	TCGA-DU-6407-02B	TR	Recurrent Solid Tumor	TCGA-DU-6407-02B		Recurrence	2cd2f7dc-6d09-4593-aff6-89c3a8500ec9	49BAF246-AE0A-4627-AF91-35932D00F105	TCGA-DU-6407		Recurrent Tumor	Solid Tissue		4524	released	390	Tumor	Unknown			2397			Not Reported		15418	Oligodendroglioma, NOS			Yes	FALSE	9450/3		metastasis	055242df-8b47-459e-a847-9ca4e9e4354d		Not Reported				TCGA-DU-6407_diagnosis	white	female	not hispanic or latino	Dead	35	-13021	acb0407b-3096-54fb-bead-bd4a9a725702
TCGA-FG-A4MU-01B-11R-A28M-07	TCGA-FG-A4MU	TCGA-FG-A4MU-01B	TP	Primary solid Tumor	TCGA-FG-A4MU-01B		Primary	79ea61fa-28f3-4598-8415-ae79b177d1aa	25B6CCE5-DF7C-483D-AA5D-C6870FB6EFC5	TCGA-FG-A4MU		Primary Tumor	Solid Tissue		258	released	700	Tumor	Unknown	No	Not Reported	0	Right		Cerebrum	326	21450	Mixed glioma	no	2012	No	TRUE	9382/3	0-30 Days	primary	e4e10e6a-7a2d-573a-a1df-667b54eb7c71	C71.0	Nervous system, NOS	Headaches	G3			white	male	not hispanic or latino	Alive	58	-21450	0c89a147-6718-530d-a267-aff23178a11d
TCGA-E1-A7YL-01A-11R-A34F-07	TCGA-E1-A7YL	TCGA-E1-A7YL-01A	TP	Primary solid Tumor	TCGA-E1-A7YL-01A		Primary	e693f584-7be4-4319-a49d-d6e9e4ef79bb	4965D7EE-815C-40D9-8071-F017FA7DF335	TCGA-E1-A7YL		Primary Tumor	Solid Tissue		1372	released	150	Tumor	OCT			289			Not Reported		17271	Not Reported			Yes	FALSE	Not Reported		not reported	7e977708-b1b6-4933-afd5-9cc1a0fac2b1		Not Reported				TCGA-E1-A7YL_diagnosis	white	male	not hispanic or latino	Dead	46	-16982	07fa6fba-0363-5b5f-87b8-8665bdbecb4a
TCGA-TM-A84L-01A-11R-A36H-07	TCGA-TM-A84L	TCGA-TM-A84L-01A	TP	Primary solid Tumor	TCGA-TM-A84L-01A		Primary	60fbf123-9e93-4f6b-bac5-938505b651b9	731D979A-5A35-47BE-AA7E-83EB1CF8857F	TCGA-TM-A84L		Primary Tumor	Solid Tissue		1271	released	30	Tumor	Unknown	No	Not Reported	0	Left		Cerebrum	1242	11498	Mixed glioma	no	2010	No	TRUE	9382/3	31-90 Days	primary	8444b364-3a2b-5c6e-874a-58dcf0907082	C71.0	Nervous system, NOS	Seizures	G2			white	male	not hispanic or latino	Dead	31	-11498	6f18615e-41e8-552f-ba4b-3330248e3067
TCGA-E1-A7Z4-01A-11R-A34R-07	TCGA-E1-A7Z4	TCGA-E1-A7Z4-01A	TP	Primary solid Tumor	TCGA-E1-A7Z4-01A		Primary	a36f09ec-379e-40c3-bef6-e4beb83c74a3	670D1EE5-1ACF-418C-8A4E-B669D12D54AA	TCGA-E1-A7Z4		Primary Tumor	Solid Tissue		5125	released	90	Tumor	OCT			3485			Not Reported		16334	Not Reported			Yes	FALSE	Not Reported		not reported	18fea0d0-439a-4fea-8b5d-4683c69674ea		Not Reported				TCGA-E1-A7Z4_diagnosis	white	male	not hispanic or latino	Dead	35	-12849	f6899e9b-b5e6-523b-8b9c-f1963350274c
TCGA-QH-A6X4-01A-51R-A32Q-07	TCGA-QH-A6X4	TCGA-QH-A6X4-01A	TP	Primary solid Tumor	TCGA-QH-A6X4-01A		Primary	4a31b528-daa9-4793-b3e9-282a49245868	638A5F85-FA2A-4E1D-B1BC-DC1922E9BAD9	TCGA-QH-A6X4		Primary Tumor	Unknown		129	released	550	Tumor	Unknown	No	Cerebral Cortex	0	Left		Cerebrum	442	17258	Mixed glioma	no	2013	No	TRUE	9382/3	0-30 Days	primary	80c42281-df8a-59bc-a027-eba9288bf539	C71.0	Nervous system, NOS	Sensory Changes	G3			white	male	not hispanic or latino	Alive	47	-17258	9a9477af-f06b-5f8c-893c-b87426994202
TCGA-DU-A7T6-01A-11R-A33Z-07	TCGA-DU-A7T6	TCGA-DU-A7T6-01A	TP	Primary solid Tumor	TCGA-DU-A7T6-01A		Primary	542a367d-d5f2-4d93-b9e0-f7702372a36c	B14319BC-DB5D-41E4-9954-5E6641791D54	TCGA-DU-A7T6		Primary Tumor	Solid Tissue		4265	released	250	Tumor	Unknown	No	Not Reported	0	Right		Cerebrum	547	26766	Oligodendroglioma, anaplastic	no	2002	No	TRUE	9451/3	>=181 Days	primary	8f12e363-9856-56b4-bbd9-4f378ecb8e32	C71.0	Nervous system, NOS	Headaches	G3			white	female	not hispanic or latino	Dead	73	-26766	e76b375f-070e-5875-a148-76667e546dec
TCGA-HT-8113-01A-11R-2404-07	TCGA-HT-8113	TCGA-HT-8113-01A	TP	Primary solid Tumor	TCGA-HT-8113-01A	0.9	Primary	96d94da8-ba96-4d08-a4f5-8b20408cdb50	93ef4c6d-e0a1-48f0-b6af-6f529478dbf9	TCGA-HT-8113	0.6	Primary Tumor	Solid Tissue	2.2		released		Tumor	Unknown	No	White Matter	0	Left		Cerebrum	900	18173	Oligodendroglioma, NOS	no	2006	No	TRUE	9450/3	0-30 Days	primary	42ff40b7-474f-5fa1-87b3-654900d80b02	C71.0	Nervous system, NOS	Seizures	G2			black or african american	female	not hispanic or latino	Alive	49	-18173	da0d0826-884d-5dae-87da-16d387b4287e
TCGA-CS-6665-01A-11R-1896-07	TCGA-CS-6665	TCGA-CS-6665-01A	TP	Primary solid Tumor	TCGA-CS-6665-01A	0.8	Primary	abddb338-559a-4386-872b-d1a57c460113	733dd970-ddcd-40d4-903d-c8fa7b725cf1	TCGA-CS-6665	0.2	Primary Tumor	Solid Tissue	0.8		released		Tumor	Unknown	No	Cerebral Cortex	0	Right		Brain, NOS	1568	18977	Astrocytoma, anaplastic	yes	2010	No	TRUE	9401/3	0-30 Days	primary	021e5e64-6bb8-5d40-b61d-0eb41612fdf6	C71.9	Nervous system, NOS	Seizures	G3			white	female	not hispanic or latino	Alive	51	-18977	04016b12-9f22-599c-8d1e-8cc4d4bfee06
TCGA-FG-5962-01B-11R-1896-07	TCGA-FG-5962	TCGA-FG-5962-01B	TP	Primary solid Tumor	TCGA-FG-5962-01B	1	Primary	86c429b0-bf15-40ab-b9bc-65b8263e0081	1ed7f628-f222-41e4-a83c-b0884c4c4d81	TCGA-FG-5962	0.5	Primary Tumor	Solid Tissue	1		released		Tumor	Unknown	Not Reported	White Matter	0	Left		Cerebrum	1453	19818	Oligodendroglioma, anaplastic	not reported	2009	No	TRUE	9451/3	>=181 Days	primary	b094b0f0-488e-5024-bb26-8385fb68ca03	C71.0	Nervous system, NOS	Visual Changes	G3			white	male	not hispanic or latino	Alive	54	-19818	730d3cab-8a90-58ce-856d-892767edd30c
TCGA-TM-A7C4-01A-11R-A32Q-07	TCGA-TM-A7C4	TCGA-TM-A7C4-01A	TP	Primary solid Tumor	TCGA-TM-A7C4-01A		Primary	c70e3630-2a01-454f-a13d-86063cf5c135	4097D689-A950-486D-9CDA-30C81E56722D	TCGA-TM-A7C4		Primary Tumor	Unknown		1215	released	80	Tumor	Unknown	No	Not Reported	0	Right		Cerebrum	1470	14603	Astrocytoma, NOS	no	2010	No	TRUE	9400/3	0-30 Days	primary	c97d4d0e-7720-5828-98ee-aa1831b59fd8	C71.0	Nervous system, NOS	Seizures	G2			white	female	not hispanic or latino	Alive	39	-14603	4b690522-531f-5104-aaf4-1f17b14cdcd9
TCGA-WY-A859-01A-12R-A36H-07	TCGA-WY-A859	TCGA-WY-A859-01A	TP	Primary solid Tumor	TCGA-WY-A859-01A		Primary	5861f47e-3230-4447-9579-2c79fee312f8	5A76E8B6-51E3-4E31-9445-DE80E5D47401	TCGA-WY-A859		Primary Tumor	Solid Tissue		1143	released	80	Tumor	OCT	No	Not Reported	0	Left		Cerebrum	1213	12631	Astrocytoma, NOS	no	2010	No	TRUE	9400/3	0-30 Days	primary	4dcc08e7-968d-56d6-93a9-7d8b6a69f27a	C71.0	Nervous system, NOS	Seizures	G2			white	female	Unknown	Alive	34	-12631	43013e1b-d715-5fbc-955d-b73bc2a6d9a2
TCGA-DB-A64O-01A-11R-A29R-07	TCGA-DB-A64O	TCGA-DB-A64O-01A	TP	Primary solid Tumor	TCGA-DB-A64O-01A		Primary	d451f8ed-f100-49e6-8292-738d1fdeaf9b	67251C0F-7DD0-4736-A614-523DFD359C63	TCGA-DB-A64O		Primary Tumor	Solid Tissue		533	released	290	Tumor	OCT	No	Cerebral Cortex	0	Left		Cerebrum	775	21811	Mixed glioma	no	2011	No	TRUE	9382/3	91-180 Days	primary	1dd56e7c-e8a7-5c89-9bc6-5d5231d44c7d	C71.0	Nervous system, NOS	Motor or Movement Changes	G2			white	male	not hispanic or latino	Dead	59	-21811	9d75ba15-585f-5b12-825a-e9d254a8bda8
TCGA-FG-8182-01A-11R-2256-07	TCGA-FG-8182	TCGA-FG-8182-01A	TP	Primary solid Tumor	TCGA-FG-8182-01A	1.1	Primary	0cf6be14-2f25-4361-ade5-7e5b6ca1063e	e5be5e58-2293-4328-a626-08e497fe6f33	TCGA-FG-8182	0.3	Primary Tumor	Solid Tissue	1.4		released		Tumor	Unknown	No	Not Reported	0	Left		Cerebrum	416	12972	Oligodendroglioma, NOS	no	2012	No	TRUE	9450/3	0-30 Days	primary	d5301d3a-b057-5cc2-a370-5aadad7a9b55	C71.0	Nervous system, NOS	Seizures	G2			white	male	not hispanic or latino	Alive	35	-12972	10e049df-5605-5b80-945c-d8bdd0297fc3
TCGA-DU-7304-01A-12R-2090-07	TCGA-DU-7304	TCGA-DU-7304-01A	TP	Primary solid Tumor	TCGA-DU-7304-01A	0.8	Primary	12b638ef-aeb6-43c4-b9b8-c8a6f077d579	fc0e1343-bd97-4f43-aa22-1aec3feb9d83	TCGA-DU-7304	0.6	Primary Tumor	Solid Tissue	1		released		Tumor	Unknown	No	Not Reported	0	Left		Cerebrum	709	15931	Mixed glioma	no	2008	No	TRUE	9382/3	0-30 Days	primary	61d4291e-a89d-5161-91c6-cefb1a467053	C71.0	Nervous system, NOS	Seizures	G3			white	male	not hispanic or latino	Dead	43	-15931	09190ab2-7ebb-5260-9b18-d1f6ebf5513a
TCGA-HT-7873-01B-11R-2403-07	TCGA-HT-7873	TCGA-HT-7873-01B	TP	Primary solid Tumor	TCGA-HT-7873-01B	0.6	Primary	2142241d-a3c0-472c-8e59-4b695130626b	0efa1cbb-8b95-4b63-94bd-3e8829316a90	TCGA-HT-7873	0.3	Primary Tumor	Solid Tissue	1		released		Tumor	Unknown	No	White Matter	0	Right		Cerebrum	718	10805	Mixed glioma	no	2011	No	TRUE	9382/3	>=181 Days	primary	56c896f2-5538-5b19-b053-31aec7a6e0d4	C71.0	Nervous system, NOS	Headaches	G2			white	male	not hispanic or latino	Alive	29	-10805	c283588d-b822-57ff-8690-069fa2bec7eb
TCGA-HT-7474-01A-11R-2027-07	TCGA-HT-7474	TCGA-HT-7474-01A	TP	Primary solid Tumor	TCGA-HT-7474-01A	0.9	Primary	335f4b6b-c4b2-4624-81f2-8fc568d10f16	cef17048-e651-4025-b26e-8d1fc30d0af9	TCGA-HT-7474	0.8	Primary Tumor	Unknown	1.4		released		Tumor	Unknown	No	Not Reported	0	Right		Cerebrum	114	19149	Mixed glioma	no	2011	No	TRUE	9382/3	0-30 Days	primary	cb15fe31-75b0-5515-8e61-b1efd44309e0	C71.0	Nervous system, NOS	Seizures	G2			white	male	not hispanic or latino	Alive	52	-19149	b6ff71e8-cfd7-5dab-81c7-d2076eb3d2fd
TCGA-HT-8106-01A-11R-2404-07	TCGA-HT-8106	TCGA-HT-8106-01A	TP	Primary solid Tumor	TCGA-HT-8106-01A	0.9	Primary	06005f03-d8ad-4d9d-914a-c9d84b4079a7	aebc4408-92f6-404c-b9e6-9bb7e46c700f	TCGA-HT-8106	0.5	Primary Tumor	Solid Tissue	1.2		released		Tumor	Unknown	No	Not Reported	0	Midline		Cerebrum	3	19555	Astrocytoma, anaplastic	no	2010	No	TRUE	9401/3	0-30 Days	primary	a3b96974-2c62-517f-b109-23fb90f33135	C71.0	Nervous system, NOS	Seizures	G3			white	male	not hispanic or latino	Alive	53	-19555	07b9a4fd-5e11-525b-abbb-a14cf2bb7e08
TCGA-QH-A6XC-01A-12R-A32Q-07	TCGA-QH-A6XC	TCGA-QH-A6XC-01A	TP	Primary solid Tumor	TCGA-QH-A6XC-01A		Primary	8da3d642-7653-4f91-99c6-9ab58280ae30	27080340-615E-489D-932B-75AAD5C7D379	TCGA-QH-A6XC		Primary Tumor	Unknown		27	released	310	Tumor	Unknown	No	White Matter	0	Right		Cerebrum	508	17692	Astrocytoma, anaplastic	no	2013	No	TRUE	9401/3	0-30 Days	primary	7eacc35e-fe59-58d6-936a-a92d72fb4f2b	C71.0	Nervous system, NOS	Seizures	G3			white	male	not hispanic or latino	Alive	48	-17692	5bdf023a-bf4e-5aba-92c5-18b9845a0ac5
TCGA-TM-A84I-01A-11R-A36H-07	TCGA-TM-A84I	TCGA-TM-A84I-01A	TP	Primary solid Tumor	TCGA-TM-A84I-01A		Primary	52a94907-86f3-4651-857e-9d857a5ad43b	A028691E-342C-4D94-A22D-2049CE15FB17	TCGA-TM-A84I		Primary Tumor	Solid Tissue		527	released	30	Tumor	Unknown	No	Not Reported	0	Left		Cerebrum	854	11221	Astrocytoma, anaplastic	no	2012	No	TRUE	9401/3	0-30 Days	primary	40b3fbed-d228-53ad-a6a8-b6d43f15bc7f	C71.0	Nervous system, NOS	Motor or Movement Changes	G3			white	male	not hispanic or latino	Alive	30	-11221	8c737f97-42ca-57b0-a018-049351f586eb
TCGA-HT-A74O-01A-11R-A32Q-07	TCGA-HT-A74O	TCGA-HT-A74O-01A	TP	Primary solid Tumor	TCGA-HT-A74O-01A		Primary	6b92979a-1629-4649-a631-9b1ae7fdc1f6	0EA28E1A-D342-4149-95BB-EF81B43DA423	TCGA-HT-A74O		Primary Tumor	Unknown		124	released	140	Tumor	OCT	No	Not Reported	0	Left		Cerebrum	3	12460	Astrocytoma, anaplastic	no	2013	No	TRUE	9401/3	>=181 Days	primary	bd4b0948-9d79-5092-9f36-41a4a09cd3f8	C71.0	Nervous system, NOS	Headaches	G3			white	male	not hispanic or latino	Alive	34	-12460	fa09effa-be94-53be-aecb-52f736749350
TCGA-DU-A7TI-01A-11R-A33Z-07	TCGA-DU-A7TI	TCGA-DU-A7TI-01A	TP	Primary solid Tumor	TCGA-DU-A7TI-01A		Primary	82f11899-e89a-4855-8786-927f4912baee	F365952B-D839-4B07-953A-7EBE3B9A45BF	TCGA-DU-A7TI		Primary Tumor	Solid Tissue		5441	released	180	Tumor	Unknown			822			Not Reported		12728	Astrocytoma, anaplastic			Yes	FALSE	9401/3		recurrence	30ab63b5-9abf-41e2-915c-1ff17ba2dc35		Not Reported				TCGA-DU-A7TI_diagnosis	white	male	not hispanic or latino	Dead	32	-11906	291c21f4-ae01-5b94-a57e-5d21c71954a6
TCGA-FG-5965-02A-11R-A29R-07	TCGA-FG-5965	TCGA-FG-5965-02A	TR	Recurrent Solid Tumor	TCGA-FG-5965-02A		Recurrence	3e0b6eb2-494b-438c-ba6c-a54aa37d794f	78FA386B-5BF9-4869-8A1F-931B372DBAE5	TCGA-FG-5965		Recurrent Tumor	Solid Tissue		1437	released	230	Tumor	Unknown			715			Not Reported		14964	Mixed glioma			Yes	FALSE	9382/3		recurrence	16d2dbf9-335e-4379-af09-9a75ea8ab396		Not Reported				TCGA-FG-5965_diagnosis	white	female	not hispanic or latino	Dead	39	-14249	cdbd618b-e41f-5dcb-82cb-28963b624992
TCGA-FN-7833-01A-11R-2090-07	TCGA-FN-7833	TCGA-FN-7833-01A	TP	Primary solid Tumor	TCGA-FN-7833-01A	0.3	Primary	cf2e4a0a-59c5-41da-9f24-de83eeb856e5	a6b649b5-cf85-4f4e-bf5f-4870a16c1f93	TCGA-FN-7833	0.2	Primary Tumor	Solid Tissue	0.5		released		Tumor	Unknown	No	Not Reported	0	Midline		Cerebrum	837	9228	Mixed glioma	no	2011	No	TRUE	9382/3		primary	26faf449-3d8f-5011-a4c1-48b7c0fe74a2	C71.0	Nervous system, NOS	Altered Mental Status	G3			white	male	not hispanic or latino	Alive	25	-9228	c6c43155-bcad-5acb-8898-b41c2fffe3e3
TCGA-HW-8321-01A-11R-2404-07	TCGA-HW-8321	TCGA-HW-8321-01A	TP	Primary solid Tumor	TCGA-HW-8321-01A	1	Primary	d6656290-5a69-4c29-be89-227a94f4308a	985f7f28-3f83-4cda-bfc8-6676bbffd7b2	TCGA-HW-8321	0.5	Primary Tumor	Solid Tissue	1.6		released		Tumor	Unknown	No		0	Left		Cerebrum	1294	11474	Astrocytoma, NOS	no	2011	No	TRUE	9400/3		primary	45ff6725-e157-560f-8ca7-197092fefd01	C71.0	Nervous system, NOS		G3			white	male	not hispanic or latino	Alive	31	-11474	79e4f19c-84c2-588a-9287-e55acf7ca785
TCGA-DB-A64P-01A-11R-A29R-07	TCGA-DB-A64P	TCGA-DB-A64P-01A	TP	Primary solid Tumor	TCGA-DB-A64P-01A		Primary	781b4b5e-ed7d-400b-8ee5-c64dca8f5844	3D2EEE2E-B4EB-4603-B4D2-AA4B0F790200	TCGA-DB-A64P		Primary Tumor	Solid Tissue		443	released	280	Tumor	OCT	No	Cerebral Cortex	0	Left		Cerebrum	916	14936	Oligodendroglioma, anaplastic	no	2012	No	TRUE	9451/3	0-30 Days	primary	8f9e2577-6294-506e-8329-6585d0689b6a	C71.0	Nervous system, NOS	Seizures	G3			white	male	not hispanic or latino	Alive	40	-14936	75c2974d-e73a-5d7d-884c-7bf95d733a0a
TCGA-WH-A86K-01A-11R-A36H-07	TCGA-WH-A86K	TCGA-WH-A86K-01A	TP	Primary solid Tumor	TCGA-WH-A86K-01A		Primary	980ba0ea-51b4-464c-b423-3d0cfd83f77c	BA54C0C4-01A6-4764-ABEC-F38C6F89F1BA	TCGA-WH-A86K		Primary Tumor	Solid Tissue		112	released	30	Tumor	Unknown	No	Not Reported	0	Right		Cerebrum	405	24055	Astrocytoma, NOS	no	2013	No	TRUE	9400/3	0-30 Days	primary	42519c28-1489-53d6-8dc6-907f0b377f71	C71.0	Nervous system, NOS	Motor or Movement Changes	G2			white	male	not hispanic or latino	Alive	65	-24055	f6e84635-c7ed-5e03-b698-67b604b97404
TCGA-WY-A85B-01A-11R-A36H-07	TCGA-WY-A85B	TCGA-WY-A85B-01A	TP	Primary solid Tumor	TCGA-WY-A85B-01A		Primary	9c3333ea-8af2-4d4c-a068-23c2e87e390b	3BB27604-CFD2-4C1D-A53A-BB6EFA5F1D67	TCGA-WY-A85B		Primary Tumor	Solid Tissue		1073	released	420	Tumor	OCT	No	Not Reported	0	Right		Cerebrum	1393	8817	Astrocytoma, NOS	no	2010	No	TRUE	9400/3	0-30 Days	primary	dff29de8-bb76-50b0-aa02-43c4c702de4e	C71.0	Nervous system, NOS	Seizures	G2			white	male	Unknown	Alive	24	-8817	8308ae16-dc47-590f-845f-c7c696734580
TCGA-TQ-A7RU-01A-21R-A34F-07	TCGA-TQ-A7RU	TCGA-TQ-A7RU-01A	TP	Primary solid Tumor	TCGA-TQ-A7RU-01A		Primary	653a8e06-0ce1-43c0-b624-4ff2721b2e0b	CD236AFF-61DC-438F-92F0-11A3ACC85845	TCGA-TQ-A7RU		Primary Tumor	Solid Tissue		797	released	90	Tumor	Unknown	No	Cerebral Cortex	0	Left		Cerebrum	1032	18990	Oligodendroglioma, NOS	no	2011	No	TRUE	9450/3	>=181 Days	primary	255d3fe8-605b-57b1-839e-5404e61d58fc	C71.0	Nervous system, NOS	Seizures	G2			white	male	hispanic or latino	Alive	51	-18990	ecd06d35-e644-5f93-9fec-d7ff5be7796b
TCGA-VM-A8CD-01A-11R-A36H-07	TCGA-VM-A8CD	TCGA-VM-A8CD-01A	TP	Primary solid Tumor	TCGA-VM-A8CD-01A		Primary	ab72a537-9cfa-4dca-b9bd-1b130fcbff25	CB64BE55-522F-4634-A7B4-17603D50EA3D	TCGA-VM-A8CD		Primary Tumor	Solid Tissue		517	released	110	Tumor	Unknown	No	Not Reported	0	Right		Cerebrum	240	21200	Astrocytoma, anaplastic	no	2012	No	TRUE	9401/3	>=181 Days	primary	b78eb54f-1d96-5979-871e-68f73b4f4622	C71.0	Nervous system, NOS	Seizures	G3			white	male	Unknown	Dead	58	-21200	6a9649a2-1dd2-511c-9570-b99d163a8a97
TCGA-HT-8109-01A-11R-2404-07	TCGA-HT-8109	TCGA-HT-8109-01A	TP	Primary solid Tumor	TCGA-HT-8109-01A	0.8	Primary	26d3c68c-b239-4434-8632-1c0881154412	ae84e661-5ec1-46e2-ac49-4b01e0bc288a	TCGA-HT-8109	0.6	Primary Tumor	Solid Tissue	1.1		released		Tumor	Unknown	No	White Matter	0	Right		Cerebrum	169	23486	Oligodendroglioma, anaplastic	no	2011	No	TRUE	9451/3	>=181 Days	primary	ea2e3b23-a2d9-50ae-ad58-924f6db1fd0c	C71.0	Nervous system, NOS	Altered Mental Status	G3			white	male	hispanic or latino	Alive	64	-23486	aa84178c-4956-5303-9c3e-c0d12cc555b9
TCGA-TM-A84S-01A-11R-A36H-07	TCGA-TM-A84S	TCGA-TM-A84S-01A	TP	Primary solid Tumor	TCGA-TM-A84S-01A		Primary	ce93185a-c4b1-4f3e-a8ef-d7748c1c2f5f	286FC4C6-07CD-4056-B6EE-C30619069A34	TCGA-TM-A84S		Primary Tumor	Solid Tissue		163	released	110	Tumor	Unknown	No	Not Reported	0	Left		Cerebrum	454	13424	Oligodendroglioma, anaplastic	no	2013	No	TRUE	9451/3	31-90 Days	primary	578d1331-1b12-59fa-a584-5796c6ffbe83	C71.0	Nervous system, NOS	Seizures	G3			white	male	not hispanic or latino	Alive	36	-13424	a29c5a63-ff66-56a5-9809-71d46c8d2c6c
TCGA-HT-8018-01A-11R-2404-07	TCGA-HT-8018	TCGA-HT-8018-01A	TP	Primary solid Tumor	TCGA-HT-8018-01A	0.9	Primary	ece83e4e-d796-466e-8b6b-45c2f3feac12	3c1686b7-7a13-43cd-9d42-e4f564b75423	TCGA-HT-8018	0.9	Primary Tumor	Solid Tissue	1.3		released		Tumor	Unknown	No	White Matter	0	Left		Cerebrum	1152	14910	Mixed glioma	no	2010	No	TRUE	9382/3	0-30 Days	primary	5d4def67-e8ea-51b6-905f-33ecf672c56b	C71.0	Nervous system, NOS	Seizures	G2			white	female	not hispanic or latino	Dead	40	-14910	7b1a1784-abb8-560d-975d-d55ae2f2cc36
TCGA-HW-A5KJ-01A-12R-A27Q-07	TCGA-HW-A5KJ	TCGA-HW-A5KJ-01A	TP	Primary solid Tumor	TCGA-HW-A5KJ-01A		Primary	aa607767-d21d-4e66-99f4-5e8d0fdb08a0	5A607989-F1E0-45AD-A669-D68967ED7670	TCGA-HW-A5KJ		Primary Tumor	Solid Tissue		286	released	640	Tumor	OCT	No	White Matter	0	Right		Cerebrum	962	24966	Oligodendroglioma, anaplastic	no	2012	No	TRUE	9451/3		primary	0237a1d9-6886-5f73-96db-a5d3146d6ba0	C71.0	Nervous system, NOS		G3			white	male	Unknown	Dead	68	-24966	d2ecd2a9-4573-5337-b365-f970e65c3bfc
TCGA-E1-A7YH-01A-11R-A34F-07	TCGA-E1-A7YH	TCGA-E1-A7YH-01A	TP	Primary solid Tumor	TCGA-E1-A7YH-01A		Primary	dbc12ed0-4309-4509-bcf6-10e698f3094a	4E589046-F21D-4822-8243-8805D07E3410	TCGA-E1-A7YH		Primary Tumor	Solid Tissue		3127	released	130	Tumor	OCT	No	White Matter	0	Right		Cerebrum	2835	17465	Astrocytoma, anaplastic	no	2005	No	TRUE	9401/3	>=181 Days	primary	3d651fd8-fd03-5eeb-8821-0c4672710002	C71.0	Nervous system, NOS	Seizures	G3			white	female	not hispanic or latino	Dead	47	-17465	a04f05d3-f80b-52c4-9a90-7ea8047b9711
TCGA-HT-7609-01A-11R-2090-07	TCGA-HT-7609	TCGA-HT-7609-01A	TP	Primary solid Tumor	TCGA-HT-7609-01A	1	Primary	ae23f336-e901-4e45-b139-5e105060d3af	d6e4b412-5a31-4cac-be39-ce4342f73be6	TCGA-HT-7609	1	Primary Tumor	Solid Tissue	3.5		released		Tumor	Unknown	No	White Matter	0	Right		Cerebrum	1399	12607	Mixed glioma	no	2007	No	TRUE	9382/3	31-90 Days	primary	73ffaa80-9053-549b-b4a3-4188e2c14221	C71.0	Nervous system, NOS	Headaches	G3			white	male	not hispanic or latino	Alive	34	-12607	c7acd535-28b3-51b0-a1bc-25c2ffcace80
TCGA-CS-4942-01A-01R-1470-07	TCGA-CS-4942	TCGA-CS-4942-01A	TP	Primary solid Tumor	TCGA-CS-4942-01A	0.4	Primary	2ebe825a-6525-4a1a-aa0c-1ecb31fb2e7e	052c9ff3-16ad-4219-8839-488297bead1f	TCGA-CS-4942	0.4	Primary Tumor	Solid Tissue	0.5		released		Tumor	Unknown	No	White Matter	0	Right		Brain, NOS	1335	16297	Astrocytoma, anaplastic	no	2006	No	TRUE	9401/3	0-30 Days	primary	307c4ce3-7a51-501e-a2be-b03f2d12fdeb	C71.9	Nervous system, NOS	Altered Mental Status	G3			black or african american	female	not reported	Dead	44	-16297	62ef2607-1cdc-544a-921d-a7964bd78309
TCGA-HT-7606-01A-11R-2090-07	TCGA-HT-7606	TCGA-HT-7606-01A	TP	Primary solid Tumor	TCGA-HT-7606-01A	0.8	Primary	45a4b555-bf05-4599-bafd-bb4129a5132f	4f988b76-fc06-45af-a537-a90d72713a70	TCGA-HT-7606	0.7	Primary Tumor	Solid Tissue	1.2		released		Tumor	Unknown	No	Not Reported	0	Left		Brain, NOS	526	11233	Astrocytoma, NOS	no	2008	No	TRUE	9400/3	>=181 Days	primary	4283063f-fad7-561f-913e-9778439af9db	C71.9	Nervous system, NOS	Headaches	G2			white	female	not hispanic or latino	Alive	30	-11233	bd1ff2bc-c41d-5144-ac4c-1431bb10f3e6
TCGA-VM-A8CB-01A-11R-A36H-07	TCGA-VM-A8CB	TCGA-VM-A8CB-01A	TP	Primary solid Tumor	TCGA-VM-A8CB-01A		Primary	da791a2d-d77f-4c48-80ae-b8c3f581f136	581F6861-4408-48DF-BBAB-62707C31090B	TCGA-VM-A8CB		Primary Tumor	Solid Tissue		738	released	100	Tumor	Unknown	No	Not Reported	0	Left		Cerebrum	3	12340	Oligodendroglioma, anaplastic	no	2011	No	TRUE	9451/3	0-30 Days	primary	c45923da-16d3-5faf-a58a-4b4593e91940	C71.0	Nervous system, NOS	Seizures	G3			Unknown	male	Unknown	Alive	33	-12340	63750932-057e-540c-a860-811f91927d0c
TCGA-TM-A84T-01A-11R-A36H-07	TCGA-TM-A84T	TCGA-TM-A84T-01A	TP	Primary solid Tumor	TCGA-TM-A84T-01A		Primary	b78d1da9-2b99-4fff-ab70-99eb88c8f37e	67FE0A94-A6DF-4213-B6DF-CF868FB47E79	TCGA-TM-A84T		Primary Tumor	Solid Tissue		522	released	50	Tumor	Unknown	No	Not Reported	0	Left		Cerebrum	724	6994	Mixed glioma	no	2012	No	TRUE	9382/3	0-30 Days	primary	b499a2e2-9f6b-5c2e-877c-ef24f1ea5a29	C71.0	Nervous system, NOS	Seizures	G2			white	male	not hispanic or latino	Alive	19	-6994	608d8ce4-91ca-5909-aa0d-74bfb4cd830b
TCGA-HT-A5RC-01A-11R-A28M-07	TCGA-HT-A5RC	TCGA-HT-A5RC-01A	TP	Primary solid Tumor	TCGA-HT-A5RC-01A		Primary	5cc87ff0-e59e-4fe3-afd2-ee40bbeb37ba	A17D7270-D512-4F3F-B40C-588337E9222E	TCGA-HT-A5RC		Primary Tumor	Solid Tissue		140	released	60	Tumor	OCT	No	Not Reported	0	Left		Cerebrum	162	25772	Astrocytoma, anaplastic	no	2012	No	TRUE	9401/3	0-30 Days	primary	71d077da-767c-583f-8db6-5fad0f0fbf32	C71.0	Nervous system, NOS	Altered Mental Status	G3			white	female	not hispanic or latino	Dead	70	-25772	a90a6053-48f5-5bc4-9a35-61a5373c2b7e
TCGA-FG-8189-01B-11R-A28M-07	TCGA-FG-8189	TCGA-FG-8189-01B	TP	Primary solid Tumor	TCGA-FG-8189-01B		Primary	f4b54cf4-861d-4754-a7e4-7f88dde8f04f	0645C7FA-38CE-48A5-B873-FEB4D4CF5952	TCGA-FG-8189		Primary Tumor	Solid Tissue		203	released	370	Tumor	Unknown	No	Not Reported	0	Right		Cerebrum	685	12384	Oligodendroglioma, NOS	no	2012	No	TRUE	9450/3	>=181 Days	primary	91392fa1-7784-5ed8-8ff1-73f7a94575d1	C71.0	Nervous system, NOS	Seizures	G2			white	female	not hispanic or latino	Alive	33	-12384	614aa909-b77e-531c-a003-5dcce3f98967
TCGA-CS-5395-01A-01R-1470-07	TCGA-CS-5395	TCGA-CS-5395-01A	TP	Primary solid Tumor	TCGA-CS-5395-01A	1	Primary	cb40f8bb-879e-496d-ae52-5535b277a952	509c2da8-c6cf-4803-a643-e42ad2e4d1f0	TCGA-CS-5395	0.1	Primary Tumor	Solid Tissue	1.5		released		Tumor	Unknown			287			Not Reported		16135	Mixed glioma			Yes	FALSE	9382/3		metastasis	6f4f443b-abfc-40cc-96e2-3a0af7efb576		Not Reported				TCGA-CS-5395_diagnosis	black or african american	male	not reported	Dead	43	-15848	33fa0ace-34ea-56bb-8242-9af857d21b34
TCGA-KT-A74X-01A-11R-A32Q-07	TCGA-KT-A74X	TCGA-KT-A74X-01A	TP	Primary solid Tumor	TCGA-KT-A74X-01A		Primary	a36cdee1-0b8f-4720-abad-5dbf06857c1e	70559888-99AB-44B6-8553-AF8EF504268A	TCGA-KT-A74X		Primary Tumor	Unknown		21	released	210	Tumor	OCT	No	Not Reported	0	Left		Cerebrum	438	9590	Mixed glioma	no	2013	No	TRUE	9382/3		primary	afe77ddd-2830-513c-b7ad-ec8aa4626327	C71.0	Nervous system, NOS	Seizures	G3			white	male	not hispanic or latino	Alive	26	-9590	c53ba3dd-c76c-56d9-8c5a-4187fb63ca7c
TCGA-E1-A7YJ-01A-11R-A34F-07	TCGA-E1-A7YJ	TCGA-E1-A7YJ-01A	TP	Primary solid Tumor	TCGA-E1-A7YJ-01A		Primary	d2685f3c-f6d5-4ad1-a115-db2187c2f005	CF66C60F-354C-4BB5-9A07-8891FC553184	TCGA-E1-A7YJ		Primary Tumor	Solid Tissue		1847	released	190	Tumor	OCT			573			Not Reported		20753	Not Reported			Yes	FALSE	Not Reported		not reported	946d09fe-a221-4fde-8fcd-fc2ef4a1063c		Not Reported				TCGA-E1-A7YJ_diagnosis	white	male	not hispanic or latino	Dead	55	-20180	02093cb7-17b1-59a4-93a4-2ba5acb76af9
TCGA-KT-A7W1-01A-11R-A34F-07	TCGA-KT-A7W1	TCGA-KT-A7W1-01A	TP	Primary solid Tumor	TCGA-KT-A7W1-01A		Primary	dc4e12b5-1826-4be2-8457-4674b6979279	AE187BD1-6528-4D8D-8059-48C1F06B0D4F	TCGA-KT-A7W1		Primary Tumor	Solid Tissue		27	released	10	Tumor	OCT	No	White Matter	0	Right		Cerebrum	438	16560	Astrocytoma, anaplastic	no	2013	No	TRUE	9401/3	0-30 Days	primary	31e89ceb-3d72-58ca-9696-329db8a842f3	C71.0	Nervous system, NOS	Seizures	G3			white	female	not hispanic or latino	Alive	45	-16560	4442b3d5-9c59-5ea4-80e0-d8c4fb6d9e49
TCGA-DU-7009-01A-11R-2027-07	TCGA-DU-7009	TCGA-DU-7009-01A	TP	Primary solid Tumor	TCGA-DU-7009-01A	1	Primary	c7ca8fee-bd73-435b-b351-216e5dc38726	bc350788-3a70-47d5-b2ef-45deebd89fa0	TCGA-DU-7009	0.5	Primary Tumor	Unknown	1		released		Tumor	Unknown			2960			Not Reported		14814	Oligodendroglioma, NOS			Yes	FALSE	9450/3		recurrence	132111d1-3696-4816-9c77-a1591dc2aca4		Not Reported				TCGA-DU-7009_diagnosis	white	female	not hispanic or latino	Dead	32	-11854	0f3df503-f5a3-56af-b8c0-ed51025ce157
TCGA-HT-7483-01A-11R-2027-07	TCGA-HT-7483	TCGA-HT-7483-01A	TP	Primary solid Tumor	TCGA-HT-7483-01A	1	Primary	46fa10d4-bb59-42d3-9ed4-647c91b80358	a5c5d547-2d3d-41df-a490-76350dc7e7c8	TCGA-HT-7483	0.5	Primary Tumor	Unknown	1.3		released		Tumor	Unknown	No	White Matter	0	Right		Cerebrum	5255	5267	Mixed glioma	no	1998	No	TRUE	9382/3		primary	673fbe0a-7779-5dc2-97c0-0243f63bc260	C71.0	Nervous system, NOS	Seizures	G2			white	male	not hispanic or latino	Alive	14	-5267	837587c4-26ea-59e9-b83e-a53106a0d4ec
TCGA-S9-A6WP-01A-12R-A34F-07	TCGA-S9-A6WP	TCGA-S9-A6WP-01A	TP	Primary solid Tumor	TCGA-S9-A6WP-01A		Primary	3591eea7-3c9e-41f4-be6c-c7c23cd600e6	55030C3A-6D25-4EB0-9B6C-FC0096472EE1	TCGA-S9-A6WP		Primary Tumor	Solid Tissue		111	released	180	Tumor	Unknown	No	Cerebral Cortex	0	Right		Cerebrum	567	15658	Mixed glioma	no	2013	No	TRUE	9382/3	0-30 Days	primary	c4b7ef99-8b7c-5651-8335-c8a928f90add	C71.0	Nervous system, NOS	Seizures	G3			white	male	not hispanic or latino	Alive	42	-15658	491a7f6c-c654-59d0-9ae2-3dc208ad0e89
TCGA-HT-A5RB-01A-11R-A28M-07	TCGA-HT-A5RB	TCGA-HT-A5RB-01A	TP	Primary solid Tumor	TCGA-HT-A5RB-01A		Primary	3b43c7f2-592a-40a1-98af-5adcabd9960d	3DDDF9B9-4EB3-4098-8898-98868D2416D3	TCGA-HT-A5RB		Primary Tumor	Solid Tissue		597	released	320	Tumor	OCT	No	Not Reported	0	Right		Cerebrum	3	8820	Astrocytoma, NOS	no	2011	No	TRUE	9400/3	0-30 Days	primary	7dbf7fea-521d-5eb8-a738-1d0d4c7c1bb2	C71.0	Nervous system, NOS	Seizures	G2			white	male	hispanic or latino	Alive	24	-8820	e0795d5c-67af-5688-bb03-6a80a73047fc
TCGA-DB-5270-01A-02R-1470-07	TCGA-DB-5270	TCGA-DB-5270-01A	TP	Primary solid Tumor	TCGA-DB-5270-01A	1	Primary	4e0b9bb9-73c1-4c0a-b425-b82d41671976	dd42d675-2630-4ae6-9f3b-9595dafee3ea	TCGA-DB-5270	0.7	Primary Tumor	Solid Tissue	1		released		Tumor	Unknown	No	Cerebral Cortex	0	Left		Cerebrum	3733	13904	Mixed glioma	no	2002	No	TRUE	9382/3	0-30 Days	primary	9e5ef9d4-c138-5626-abb7-a18102b44d63	C71.0	Nervous system, NOS	Seizures	G3			white	female	not hispanic or latino	Alive	38	-13904	d2a89aed-922c-5c7b-8250-9223b7510650
TCGA-HT-8114-01A-11R-2404-07	TCGA-HT-8114	TCGA-HT-8114-01A	TP	Primary solid Tumor	TCGA-HT-8114-01A	0.8	Primary	40f3affe-4baa-43e9-8a57-41bddf425201	8aa9d827-a738-4750-af50-c0886cc64aeb	TCGA-HT-8114	0.6	Primary Tumor	Solid Tissue	2		released		Tumor	Unknown	No	White Matter	0	Left		Cerebrum	1040	13198	Mixed glioma	no	2011	No	TRUE	9382/3	0-30 Days	primary	3955ca40-a7b2-587a-aa28-2c9a0d06e11e	C71.0	Nervous system, NOS	Headaches	G3			white	male	not hispanic or latino	Alive	36	-13198	f4dbc61b-f6b4-598a-bc88-09dd123ca4ab
TCGA-S9-A6WH-01A-12R-A33Z-07	TCGA-S9-A6WH	TCGA-S9-A6WH-01A	TP	Primary solid Tumor	TCGA-S9-A6WH-01A		Primary	24722a50-8c3b-4479-a8e4-22bf99abc6d0	ED9DEB9C-4DC6-4743-8402-2CF3B0D171B3	TCGA-S9-A6WH		Primary Tumor	Solid Tissue		697	released	180	Tumor	Unknown	No	Cerebral Cortex	0	Right		Cerebrum	1173	26904	Mixed glioma	no	2011	No	TRUE	9382/3		primary	8166fda6-673e-5894-8702-32797b5e5bb5	C71.0	Nervous system, NOS	Motor or Movement Changes	G2			white	female	not hispanic or latino	Alive	73	-26904	9d345397-85ee-5b31-8449-e4647d0d35ca
TCGA-DU-A6S3-01A-12R-A32Q-07	TCGA-DU-A6S3	TCGA-DU-A6S3-01A	TP	Primary solid Tumor	TCGA-DU-A6S3-01A		Primary	af776424-fdcb-4525-83e4-bb2c7129baab	913A3754-B550-431A-B9B7-2825D1B51015	TCGA-DU-A6S3		Primary Tumor	Unknown		55	released	270	Tumor	Unknown	No	Not Reported	0	Right		Cerebrum	656	22038	Oligodendroglioma, NOS	no	2013	No	TRUE	9450/3	91-180 Days	primary	a8065153-05ac-5138-91ff-cfd23a8a3459	C71.0	Nervous system, NOS	Motor or Movement Changes	G2			white	male	not hispanic or latino	Alive	60	-22038	df89a976-95d6-5959-a392-6a4aeedf3bb9
TCGA-R8-A6MO-01A-11R-A33Z-07	TCGA-R8-A6MO	TCGA-R8-A6MO-01A	TP	Primary solid Tumor	TCGA-R8-A6MO-01A		Primary	880bc079-f7bb-48e0-b652-69ca6ac021d8	333C073F-08C4-475A-B622-6491FDA57205	TCGA-R8-A6MO		Primary Tumor	Solid Tissue		1519	released	380	Tumor	OCT	No		0	Right		Cerebrum	993	19432	Oligodendroglioma, NOS	no	2009	No	TRUE	9450/3		primary	5a109f90-f3e6-53d3-a4e3-3e81bbb89de7	C71.0	Nervous system, NOS		G2			asian	female	not hispanic or latino	Alive	53	-19432	f5d146e2-e9cd-52cc-a442-3ed91bc5e1aa
TCGA-DU-7006-01A-11R-2027-07	TCGA-DU-7006	TCGA-DU-7006-01A	TP	Primary solid Tumor	TCGA-DU-7006-01A	0.8	Primary	21e471e0-6b87-4d98-a7e0-de0f34598460	1341bbae-b2bf-43fb-be7e-c49cfd28fbb2	TCGA-DU-7006	0.4	Primary Tumor	Unknown	1		released		Tumor	Unknown	No	Cerebral Cortex	0	Left		Cerebrum	349	21990	Astrocytoma, anaplastic	no	1995	No	TRUE	9401/3		primary	dfe2b367-d45a-5d63-8093-7745f9d1a53c	C71.0	Nervous system, NOS	Seizures	G3			white	female	not hispanic or latino	Dead	60	-21990	eda1df2a-e24e-5a8f-96af-888321797045
TCGA-P5-A5EX-01A-12R-A28M-07	TCGA-P5-A5EX	TCGA-P5-A5EX-01A	TP	Primary solid Tumor	TCGA-P5-A5EX-01A		Primary	865f4ef4-4d1c-4cea-a6de-ce7901dea213	C2C64F70-4E69-4A52-97AE-04E0D8D627EC	TCGA-P5-A5EX		Primary Tumor	Solid Tissue		65	released	280	Tumor	OCT	No	Not Reported	0	Right		Cerebrum	243	15091	Oligodendroglioma, anaplastic	no	2012	No	TRUE	9451/3	>=181 Days	primary	b6986923-4b45-50d3-a1ea-d1012cc0d4c0	C71.0	Nervous system, NOS	Headaches	G3			white	female	not hispanic or latino	Alive	41	-15091	d7753fc1-e73d-599b-b3df-b37a24d69c70
TCGA-TM-A84R-01A-21R-A36H-07	TCGA-TM-A84R	TCGA-TM-A84R-01A	TP	Primary solid Tumor	TCGA-TM-A84R-01A		Primary	037435c9-1a97-4806-bc50-f8cdaef4f812	3182D6DB-4B2D-49B0-A907-5DD62812D470	TCGA-TM-A84R		Primary Tumor	Solid Tissue		346	released	140	Tumor	Unknown	No	Not Reported	0	Left		Cerebrum	566	16843	Oligodendroglioma, NOS	no	2012	No	TRUE	9450/3	0-30 Days	primary	5787158d-3b8a-5935-a7e1-02ef3a8f84d7	C71.0	Nervous system, NOS	Seizures	G2			white	male	not hispanic or latino	Alive	46	-16843	65ff0ae5-b698-5888-a551-80c2d521ad02
TCGA-FG-7638-01B-12R-2090-07	TCGA-FG-7638	TCGA-FG-7638-01B	TP	Primary solid Tumor	TCGA-FG-7638-01B	1	Primary	2362a118-c13a-4e4b-8158-8889be60a6c3	2a94afdc-2504-4b73-8b1e-c9be3183654d	TCGA-FG-7638	0.6	Primary Tumor	Solid Tissue	1.3		released		Tumor	Unknown	No	Not Reported	0	Left		Cerebrum	686	11528	Oligodendroglioma, anaplastic	no	2011	No	TRUE	9451/3	0-30 Days	primary	030802cc-6775-551f-b388-680b89793c83	C71.0	Nervous system, NOS	Headaches	G3			white	female	not hispanic or latino	Alive	31	-11528	16b1f1be-dc0b-52f5-9384-dd9b4d8af569
TCGA-QH-A6CV-01A-11R-A31N-07	TCGA-QH-A6CV	TCGA-QH-A6CV-01A	TP	Primary solid Tumor	TCGA-QH-A6CV-01A		Primary	ba16f5c5-6cda-43a6-9dae-e58f5858fdd1	DC5685CF-74DF-45C6-B530-831FC33228C6	TCGA-QH-A6CV		Primary Tumor	Solid Tissue		52	released	190	Tumor	Unknown	No	White Matter	0	Right		Cerebrum	442	18955	Mixed glioma	no	2013	No	TRUE	9382/3	0-30 Days	primary	1856d6f9-158e-5646-ba3a-05edf5372868	C71.0	Nervous system, NOS	Headaches	G3			asian	male	not hispanic or latino	Alive	51	-18955	917d9f7c-aab6-58b1-9140-34b60caab8dd
TCGA-FG-A711-01A-21R-A33Z-07	TCGA-FG-A711	TCGA-FG-A711-01A	TP	Primary solid Tumor	TCGA-FG-A711-01A		Primary	bb4e4925-9bd0-4d79-a887-0f1b2202b5ae	5E5F767F-755E-4361-AA92-42D09DE41386	TCGA-FG-A711		Primary Tumor	Solid Tissue		1265	released	410	Tumor	Unknown			712			Not Reported		12960	Not Reported			Yes	FALSE	Not Reported		not reported	1b7d8d43-a3a3-495c-86be-8604cecb7807		Not Reported				TCGA-FG-A711_diagnosis	white	female	not hispanic or latino	Dead	33	-12248	5a0bf37b-3ce9-5af2-8c73-cd441cacbd07
TCGA-HT-7607-01A-11R-2090-07	TCGA-HT-7607	TCGA-HT-7607-01A	TP	Primary solid Tumor	TCGA-HT-7607-01A	1	Primary	c31e9be1-963f-4038-88ba-20c44a3ffb55	564d0fdc-517d-4cc7-817b-af5f9280f4bd	TCGA-HT-7607	0.8	Primary Tumor	Solid Tissue	2.2		released		Tumor	Unknown	No	White Matter	0	Left		Cerebrum	96	22585	Astrocytoma, NOS	no	2008	No	TRUE	9400/3	31-90 Days	primary	828bc682-5ca8-56cf-8fe6-e8e06936aace	C71.0	Nervous system, NOS	Seizures	G2			white	female	not hispanic or latino	Dead	61	-22585	e1303498-18bb-59e3-857f-936993ffc519
TCGA-VW-A7QS-01A-12R-A33Z-07	TCGA-VW-A7QS	TCGA-VW-A7QS-01A	TP	Primary solid Tumor	TCGA-VW-A7QS-01A		Primary	aa7bd44d-53de-4f4a-8a4b-7cd16026279b	47DD727D-85CE-4CBC-8FE6-7003BF110D4A	TCGA-VW-A7QS		Primary Tumor	Solid Tissue		805	released	260	Tumor	OCT	No	Not Reported	0	Right		Cerebrum	706	12820	Oligodendroglioma, anaplastic	no	2011	No	TRUE	9451/3	31-90 Days	primary	6e74b13d-0ae7-5dda-868b-9746adfc8ece	C71.0	Nervous system, NOS	Headaches	G3			asian	female	not hispanic or latino	Alive	35	-12820	176e85cf-09ad-5815-8d85-14d882cfe6b6
TCGA-HT-7476-01A-11R-2027-07	TCGA-HT-7476	TCGA-HT-7476-01A	TP	Primary solid Tumor	TCGA-HT-7476-01A	0.7	Primary	50823838-03b8-4cd8-a40d-8439011c9b38	8b010189-b14a-458f-98b9-8934205460fc	TCGA-HT-7476	0.2	Primary Tumor	Unknown	1.3		released		Tumor	Unknown	No	Cerebral Cortex	0	Left		Cerebrum	199	9614	Astrocytoma, NOS	no	2011	No	TRUE	9400/3	31-90 Days	primary	eed49e39-2f28-55ac-9009-5221a38b2fc5	C71.0	Nervous system, NOS	Seizures	G2			white	male	hispanic or latino	Alive	26	-9614	35f9f5e0-5b8f-52c6-a9a8-a7ddecb1fb0a
TCGA-DU-5853-01A-11R-1896-07	TCGA-DU-5853	TCGA-DU-5853-01A	TP	Primary solid Tumor	TCGA-DU-5853-01A	0.9	Primary	e4cbef52-bcf5-424b-8ebe-015c4c445c5c	d4bda6a8-21ef-4395-9091-dcd87e011d9d	TCGA-DU-5853	0.8	Primary Tumor	Solid Tissue	0.9		released		Tumor	Unknown	No	Not Reported	0	Left		Brain, NOS	407	10624	Mixed glioma	no	2010	No	TRUE	9382/3	0-30 Days	primary	a8680b1f-bb36-51ce-a082-71a7384cc103	C71.9	Nervous system, NOS	Seizures	G2			white	male	not hispanic or latino	Alive	29	-10624	2f8316bb-fd98-5dba-980d-baab9872d3ae
TCGA-VV-A86M-01A-11R-A36H-07	TCGA-VV-A86M	TCGA-VV-A86M-01A	TP	Primary solid Tumor	TCGA-VV-A86M-01A		Primary	963d7c4c-3315-4ef1-90cd-174802eafbae	866E82BA-87CA-408F-A0E5-13ECE3AC8059	TCGA-VV-A86M		Primary Tumor	Solid Tissue		111	released	270	Tumor	OCT	No	Not Reported	0	Left		Cerebrum	487	13453	Astrocytoma, anaplastic	no	2013	No	TRUE	9401/3	>=181 Days	primary	3b2b5be2-e3b6-5f26-8d3a-0cdccd5c578a	C71.0	Nervous system, NOS	Sensory Changes	G3			not reported	female	hispanic or latino	Alive	36	-13453	47e96908-4ab6-56e8-9d74-4a1e87fdc507
TCGA-TQ-A7RM-01A-11R-A33Z-07	TCGA-TQ-A7RM	TCGA-TQ-A7RM-01A	TP	Primary solid Tumor	TCGA-TQ-A7RM-01A		Primary	53e2bc94-d33d-4f11-9ad9-190fccc13b6d	C995C787-038D-46BD-A133-1775CBAECF27	TCGA-TQ-A7RM		Primary Tumor	Solid Tissue		860	released	40	Tumor	Unknown	No	Cerebral Cortex	0	Left		Cerebrum	1116	15154	Mixed glioma	no	2011	No	TRUE	9382/3	>=181 Days	primary	c2cf1618-b35f-50ae-8f38-f6cc9da7289d	C71.0	Nervous system, NOS	Seizures	G3			white	female	hispanic or latino	Alive	41	-15154	63568dea-3ef4-5855-8e97-8db337b8d4ed
TCGA-QH-A870-01A-11R-A36H-07	TCGA-QH-A870	TCGA-QH-A870-01A	TP	Primary solid Tumor	TCGA-QH-A870-01A		Primary	c1c87e01-efc3-433f-ba79-4a79b292870b	C84F6D0C-3879-4D63-8CE8-10D03D3C71A3	TCGA-QH-A870		Primary Tumor	Solid Tissue		1	released	450	Tumor	Unknown	No	White Matter	0	Right		Cerebrum	395	14082	Mixed glioma	no	2013	No	TRUE	9382/3	>=181 Days	primary	bb2651f2-5fd5-5e0d-8937-3f3c48c580be	C71.0	Nervous system, NOS	Headaches	G3			white	female	not hispanic or latino	Alive	38	-14082	ee54ee04-7e3c-5243-96ea-9819c2cfd351
TCGA-CS-4938-01B-11R-1896-07	TCGA-CS-4938	TCGA-CS-4938-01B	TP	Primary solid Tumor	TCGA-CS-4938-01B	0.6	Primary	99104139-6cb5-44f7-8314-a4ddf02de7d4	36632fe7-c93d-4cad-bd58-2d259d36127c	TCGA-CS-4938	0.3	Primary Tumor	Solid Tissue	1.5		released		Tumor	Unknown	Not Reported	Cerebral Cortex	0	Right		Brain, NOS	3574	11509	Astrocytoma, NOS	not reported	2005	No	TRUE	9400/3	>=181 Days	primary	05591a01-6481-5334-a7bb-107b22ef46da	C71.9	Nervous system, NOS	Seizures	G2			white	female	not hispanic or latino	Alive	31	-11509	6104bb59-c029-59fe-8d37-58cad936e5e1
TCGA-P5-A731-01A-11R-A32Q-07	TCGA-P5-A731	TCGA-P5-A731-01A	TP	Primary solid Tumor	TCGA-P5-A731-01A		Primary	b0cb193d-fecc-4a16-ad5f-7f4c9641bbf3	F22D0DFD-A361-4735-B391-82975EA64AE5	TCGA-P5-A731		Primary Tumor	Unknown		143	released	220	Tumor	OCT	No		0	Right		Cerebrum	274	21715	Mixed glioma	no	2013	No	TRUE	9382/3		primary	fe30f3ac-e80f-5d46-9fbe-d2a9842cd6c7	C71.0	Nervous system, NOS		G2			white	female	not hispanic or latino	Alive	59	-21715	aef20d05-f3dd-5e2a-8215-1ff00dcbe5a8
TCGA-RY-A845-01A-11R-A36H-07	TCGA-RY-A845	TCGA-RY-A845-01A	TP	Primary solid Tumor	TCGA-RY-A845-01A		Primary	27b43551-4d86-4113-8fb0-3a20abed5a1a	E4FBBEC7-8717-4D7D-B390-0BB242D05C2C	TCGA-RY-A845		Primary Tumor	Solid Tissue		193	released	250	Tumor	Unknown	No	Cerebral Cortex	0	Left		Cerebrum	596	14617	Mixed glioma	no	2013	No	TRUE	9382/3	0-30 Days	primary	cbf0dbb0-8f9c-549d-b766-23bf00479cc7	C71.0	Nervous system, NOS	Altered Mental Status	G2			white	female	not hispanic or latino	Alive	40	-14617	ddc8f128-dabd-54d3-acab-d5ea2b84c2ed
TCGA-S9-A6U9-01A-11R-A32Q-07	TCGA-S9-A6U9	TCGA-S9-A6U9-01A	TP	Primary solid Tumor	TCGA-S9-A6U9-01A		Primary	c97e86ce-abec-4129-97c5-94dee65e1311	3F2EBA7C-1491-4995-9AE4-CE0875950F1E	TCGA-S9-A6U9		Primary Tumor	Unknown		2706	released	160	Tumor	Unknown	No	White Matter	0	Right		Cerebrum	2918	13460	Astrocytoma, anaplastic	no	2006	No	TRUE	9401/3	>=181 Days	primary	f3cd7529-db2f-56f3-bb06-0cdaabf1a775	C71.0	Nervous system, NOS	Seizures	G3			white	male	not hispanic or latino	Alive	36	-13460	d6d720d7-2c4f-53fa-b4e2-cef8dfd7517b
TCGA-HT-7475-01A-11R-2027-07	TCGA-HT-7475	TCGA-HT-7475-01A	TP	Primary solid Tumor	TCGA-HT-7475-01A	1.7	Primary	5e11fc94-ccdb-4e53-9a9d-5d7707157674	5662d09d-0abc-4365-a532-9a620abb06e9	TCGA-HT-7475	0.9	Primary Tumor	Unknown	1.7		released		Tumor	Unknown	No	White Matter	0	Right		Brain, NOS	530	24686	Mixed glioma	no	2010	No	TRUE	9382/3	0-30 Days	primary	531ca2f1-af7d-5f00-8a4a-9c911ddc8b30	C71.9	Nervous system, NOS	Seizures	G3			white	male	not hispanic or latino	Alive	67	-24686	a9b8a49f-2581-5010-9444-179fccc046ad
TCGA-HT-7477-01B-11R-A28M-07	TCGA-HT-7477	TCGA-HT-7477-01B	TP	Primary solid Tumor	TCGA-HT-7477-01B		Primary	67654710-dbea-4bfd-94f1-db19b5cd2f57	0BCE1BFA-C7D1-4A3E-A9DE-E24ABF6E5C4F	TCGA-HT-7477		Primary Tumor	Solid Tissue		417	released	280	Tumor	OCT	No	Not Reported	0	Left		Cerebrum	738	22948	Astrocytoma, anaplastic	no	2011	No	TRUE	9401/3	31-90 Days	primary	f15ab57f-5079-5386-9a7b-9dfb1a8f2e1c	C71.0	Nervous system, NOS	Motor or Movement Changes	G3			white	male	not hispanic or latino	Alive	62	-22948	2c5e88f9-7004-5c3d-b835-77eeebe40d4c
TCGA-CS-6188-01A-11R-1896-07	TCGA-CS-6188	TCGA-CS-6188-01A	TP	Primary solid Tumor	TCGA-CS-6188-01A	0.8	Primary	d35539d2-209c-4782-84b5-04b7d10db7d8	e85d2ddf-98e1-4a02-bde1-47603463f7fd	TCGA-CS-6188	0.4	Primary Tumor	Solid Tissue	1.2		released		Tumor	Unknown			647			Not Reported		18376	Not Reported			Yes	FALSE	Not Reported		not reported	57f0786a-bfd2-496d-b875-76976e7917df		Not Reported				TCGA-CS-6188_diagnosis	white	male	not hispanic or latino	Dead	48	-17729	784a8ff7-0bfe-573f-ae27-acbdc1b6ce36
TCGA-S9-A7QX-01A-11R-A34F-07	TCGA-S9-A7QX	TCGA-S9-A7QX-01A	TP	Primary solid Tumor	TCGA-S9-A7QX-01A		Primary	9d8c282f-b7b3-4ebc-8f2e-8ca2a447e1d3	C0F30532-18DA-4E77-A2CC-EFE67B476FA9	TCGA-S9-A7QX		Primary Tumor	Solid Tissue		81	released	150	Tumor	Unknown	No	Cerebral Cortex	0	Right		Cerebrum	564	13332	Astrocytoma, anaplastic	no	2013	No	TRUE	9401/3	>=181 Days	primary	227d5949-4382-59fa-908b-6290f74d4e33	C71.0	Nervous system, NOS	Sensory Changes	G3			white	female	not hispanic or latino	Alive	36	-13332	7d3815b0-3405-5d26-9606-83a595cc1244
TCGA-TQ-A7RS-01A-12R-A33Z-07	TCGA-TQ-A7RS	TCGA-TQ-A7RS-01A	TP	Primary solid Tumor	TCGA-TQ-A7RS-01A		Primary	eb417831-8cc9-464c-90fd-67fe495b87a1	90135819-8DF8-4410-BC80-816551A3AE46	TCGA-TQ-A7RS		Primary Tumor	Solid Tissue		398	released	250	Tumor	Unknown	No	Cerebral Cortex	0	Left		Cerebrum	-1	9172	Oligodendroglioma, NOS	no	2012	No	TRUE	9450/3	>=181 Days	primary	c840eb39-2748-544f-9ed2-2e45a67a9712	C71.0	Nervous system, NOS	Motor or Movement Changes	G2			white	female	hispanic or latino	Alive	25	-9172	f0da64d6-1535-5270-a4e3-0d0adc458e89
TCGA-HT-7471-01A-11R-2256-07	TCGA-HT-7471	TCGA-HT-7471-01A	TP	Primary solid Tumor	TCGA-HT-7471-01A	0.9	Primary	4a579925-cca7-4212-9299-843bb6eb0eb7	424d1ea1-6333-45bb-b04e-027b47e6581e	TCGA-HT-7471	0.4	Primary Tumor	Solid Tissue	1.5		released		Tumor	Unknown	No	Not Reported	0	Left		Brain, NOS	4	13564	Oligodendroglioma, anaplastic	no	2010	No	TRUE	9451/3	0-30 Days	primary	bc3fdf20-11b5-5bed-95ce-13dec3e7d933	C71.9	Nervous system, NOS	Motor or Movement Changes	G3			white	female	not hispanic or latino	Alive	37	-13564	16803b68-6517-50c9-997e-044145682758
TCGA-HT-7610-01A-21R-2090-07	TCGA-HT-7610	TCGA-HT-7610-01A	TP	Primary solid Tumor	TCGA-HT-7610-01A	0.9	Primary	40592b11-f9a7-4224-8ac2-1e3528660f4e	f33a23ff-73c6-4aea-a9c0-9a794368ddc1	TCGA-HT-7610	0.6	Primary Tumor	Solid Tissue	1.5		released		Tumor	Unknown	No	White Matter	0	Left		Cerebrum	1706	9447	Mixed glioma	no	2007	No	TRUE	9382/3	>=181 Days	primary	5a51e633-5a1a-5850-a8f0-bffc4e7544aa	C71.0	Nervous system, NOS	Seizures	G2			white	female	not hispanic or latino	Alive	25	-9447	846573d1-aea0-54fb-9039-fb0fca6e474f
TCGA-HT-7478-01A-11R-2027-07	TCGA-HT-7478	TCGA-HT-7478-01A	TP	Primary solid Tumor	TCGA-HT-7478-01A	0.8	Primary	7d044ffd-252d-4e5d-9c33-a5cd8bc39263	9be4b6b7-f32a-413d-adb9-3ca98802e71b	TCGA-HT-7478	0.5	Primary Tumor	Unknown	0.8		released		Tumor	Unknown	No	White Matter	0	Left		Cerebrum	194	13216	Astrocytoma, NOS	no	2011	No	TRUE	9400/3	>=181 Days	primary	193ce578-d957-5915-ac4f-dc8d4c3be365	C71.0	Nervous system, NOS	Seizures	G2			white	male	not hispanic or latino	Alive	36	-13216	6ee3914c-63fb-5387-ad30-7db0d261b149
TCGA-QH-A65X-01A-11R-A32Q-07	TCGA-QH-A65X	TCGA-QH-A65X-01A	TP	Primary solid Tumor	TCGA-QH-A65X-01A		Primary	7d4f671b-4a40-44f0-b23c-70c5b8881b26	D7B970B7-6910-4926-AD60-F24EEFAFE54A	TCGA-QH-A65X		Primary Tumor	Unknown		39	released	230	Tumor	Unknown	No	White Matter	0	Right		Cerebrum	482	10440	Mixed glioma	no	2013	No	TRUE	9382/3	0-30 Days	primary	59dbc91d-8f00-52a8-821c-ce992b55ba9a	C71.0	Nervous system, NOS	Seizures	G3			white	female	not hispanic or latino	Alive	28	-10440	7f56a116-91ef-569b-8f10-11a3dd885dde
TCGA-HW-7495-01A-11R-2027-07	TCGA-HW-7495	TCGA-HW-7495-01A	TP	Primary solid Tumor	TCGA-HW-7495-01A	1.1	Primary	1ccc7965-99a5-420a-b5ab-f9853b50e3b1	c5ad0f30-8b83-4d3b-b695-c177f251ebc6	TCGA-HW-7495	0.9	Primary Tumor	Unknown	1.7		released		Tumor	Unknown	No	White Matter	0	Right		Cerebrum	1078	16460	Oligodendroglioma, NOS	no	2011	No	TRUE	9450/3		primary	c6d5ac03-def8-5a9f-a1bb-53fe36372ab8	C71.0	Nervous system, NOS		G2			white	female	not hispanic or latino	Alive	45	-16460	032eb14c-dfed-5fc2-a3ec-13bab9b20960
TCGA-P5-A72U-01A-31R-A32Q-07	TCGA-P5-A72U	TCGA-P5-A72U-01A	TP	Primary solid Tumor	TCGA-P5-A72U-01A		Primary	62975e0d-5145-497e-9722-26a7b733ea41	5C661E0D-6AC0-47DD-851F-8ED068BEF14D	TCGA-P5-A72U		Primary Tumor	Unknown		196	released	240	Tumor	OCT	No		0	Right		Cerebrum	7	26002	Oligodendroglioma, anaplastic	no	2013	No	TRUE	9451/3		primary	75ceac9b-2d63-569f-87a3-a7764f2e90df	C71.0	Nervous system, NOS		G3			white	female	not hispanic or latino	Alive	71	-26002	81e9d663-4bd1-5240-8c6a-6563e869e41e
TCGA-HT-7854-01A-11R-2256-07	TCGA-HT-7854	TCGA-HT-7854-01A	TP	Primary solid Tumor	TCGA-HT-7854-01A	1.1	Primary	50ed72f4-6fd5-4c63-8fd7-5147d11bb649	abff42e8-3d5d-438c-91a8-6ddca2225169	TCGA-HT-7854	0.6	Primary Tumor	Solid Tissue	1.5		released		Tumor	Unknown	No	White Matter	0	Left		Cerebrum	1201	22738	Astrocytoma, NOS	no	2010	No	TRUE	9400/3	31-90 Days	primary	44b08882-e41e-5675-a0dc-52845405df9a	C71.0	Nervous system, NOS	Visual Changes	G2			white	male	not hispanic or latino	Alive	62	-22738	ced0d7ff-89fd-5b72-a4d6-b4bb8c5f9923
TCGA-DU-8167-01A-11R-2256-07	TCGA-DU-8167	TCGA-DU-8167-01A	TP	Primary solid Tumor	TCGA-DU-8167-01A	1.2	Primary	4df35af8-a7c4-4aec-aa84-f71b3415eea0	8c93cc66-38b1-451f-b941-fca73c10c651	TCGA-DU-8167	0.4	Primary Tumor	Solid Tissue	1.2		released		Tumor	Unknown	No	Not Reported	0	Right		Cerebrum	471	25262	Mixed glioma	no	2012	No	TRUE	9382/3	>=181 Days	primary	63b63bf3-33cf-5e1e-87fa-be2b7f24ec8d	C71.0	Nervous system, NOS	Seizures	G2			white	female	not hispanic or latino	Alive	69	-25262	cacd1d90-6eb6-5c90-af2b-8fba79a643f7
TCGA-HT-7695-01A-11R-2256-07	TCGA-HT-7695	TCGA-HT-7695-01A	TP	Primary solid Tumor	TCGA-HT-7695-01A	0.9	Primary	8b58dbf3-022c-4337-9fad-5ae43b1b84f2	351859ed-9826-4414-958d-dafc1f741a33	TCGA-HT-7695	0.7	Primary Tumor	Solid Tissue	1.8		released		Tumor	Unknown	No	White Matter	0	Left		Cerebrum	442	10827	Oligodendroglioma, NOS	no	2009	No	TRUE	9450/3	31-90 Days	primary	203f7009-5196-5112-aea2-ec686b22a946	C71.0	Nervous system, NOS	Seizures	G2			white	female	not hispanic or latino	Alive	29	-10827	814fc48b-9a8c-5d17-b5e0-3620fc362118
TCGA-P5-A72W-01A-11R-A32Q-07	TCGA-P5-A72W	TCGA-P5-A72W-01A	TP	Primary solid Tumor	TCGA-P5-A72W-01A		Primary	09090b7e-88e1-4b32-acaf-107805ebf457	5BBDAFDC-37F6-4750-9F67-EF32F7B023FA	TCGA-P5-A72W		Primary Tumor	Unknown		185	released	500	Tumor	OCT	No		0	Left		Cerebrum	317	12848	Astrocytoma, anaplastic	no	2013	No	TRUE	9401/3		primary	26e40cc3-78b7-5490-a1cf-1e2d5293f726	C71.0	Nervous system, NOS		G3			white	male	not hispanic or latino	Alive	35	-12848	b1ac6c06-5464-50b4-b342-ef2388272d36
TCGA-E1-5322-01A-01R-1470-07	TCGA-E1-5322	TCGA-E1-5322-01A	TP	Primary solid Tumor	TCGA-E1-5322-01A	0.4	Primary	c65b7bd1-bd38-4adb-802b-f0d99278a6be	68735214-8bff-497f-8157-0eff26a678f7	TCGA-E1-5322	0.2	Primary Tumor	Solid Tissue	0.7		released		Tumor	Unknown	No	Not Reported	0	Right		Brain, NOS	3978	13903	Mixed glioma	no	1999	No	TRUE	9382/3		primary	3edb67f5-821a-5fda-b986-1b6a79ca2ca5	C71.9	Nervous system, NOS	Seizures	G2			white	female	not hispanic or latino	Dead	38	-13903	b2f6753e-f879-57f3-8a3b-a2a93ab461bc
TCGA-VM-A8C9-01A-11R-A36H-07	TCGA-VM-A8C9	TCGA-VM-A8C9-01A	TP	Primary solid Tumor	TCGA-VM-A8C9-01A		Primary	90f1b7e9-d3da-491f-bc88-cd6025109dc3	572BF80A-ECDD-4EAF-A28D-7BFB0137A598	TCGA-VM-A8C9		Primary Tumor	Solid Tissue		847	released	120	Tumor	Unknown	No	Not Reported	0	Left		Cerebrum	1314	13663	Astrocytoma, NOS	no	2011	No	TRUE	9400/3	>=181 Days	primary	163ebc48-6cda-51e4-968f-4c1b80c1b340	C71.0	Nervous system, NOS	Seizures	G2			not reported	female	not reported	Alive	37	-13663	a97d5d72-ca43-5627-9e1a-615945693327
TCGA-E1-5305-01A-01R-1896-07	TCGA-E1-5305	TCGA-E1-5305-01A	TP	Primary solid Tumor	TCGA-E1-5305-01A	0.8	Primary	1b3185bf-9def-4b13-93f8-02cf3171464a	7c854147-edeb-47ca-9b46-444a18d12c43	TCGA-E1-5305	0.4	Primary Tumor	Solid Tissue	1		released		Tumor	Unknown	No	Not Reported	0	Right		Brain, NOS	2433	12655	Astrocytoma, anaplastic	no	2000	No	TRUE	9401/3	0-30 Days	primary	427d81fd-19dc-5876-b4dd-a20f5dc8a2e7	C71.9	Nervous system, NOS	Seizures	G3			white	male	not hispanic or latino	Dead	34	-12655	391ba790-d6f7-5dd0-b6da-0dae4670ba35
TCGA-S9-A6WG-01A-11R-A33Z-07	TCGA-S9-A6WG	TCGA-S9-A6WG-01A	TP	Primary solid Tumor	TCGA-S9-A6WG-01A		Primary	623983b8-9f26-4952-9c03-72c171c5e355	82E91E98-4371-46DC-912C-6D4B3621601E	TCGA-S9-A6WG		Primary Tumor	Solid Tissue		2098	released	90	Tumor	Unknown	No	Cerebral Cortex	0	Right		Cerebrum	2602	11509	Astrocytoma, anaplastic	no	2007	No	TRUE	9401/3	0-30 Days	primary	cfafcb87-c997-5aba-bee2-f34b53a74867	C71.0	Nervous system, NOS	Seizures	G3			white	male	not hispanic or latino	Alive	31	-11509	cf7faa43-7aff-5a57-ac4f-89059eff2462
TCGA-S9-A6WO-01A-21R-A34F-07	TCGA-S9-A6WO	TCGA-S9-A6WO-01A	TP	Primary solid Tumor	TCGA-S9-A6WO-01A		Primary	36c966c0-7324-44f6-af15-21d0be699f73	BA4CC860-7E94-4CC5-B9E0-F3340749C71C	TCGA-S9-A6WO		Primary Tumor	Solid Tissue		151	released	90	Tumor	Unknown	No	White Matter	0	Left		Cerebrum	566	10933	Astrocytoma, NOS	no	2013	No	TRUE	9400/3	31-90 Days	primary	6b6695a0-d3ef-56a1-b980-d98871774b00	C71.0	Nervous system, NOS	Seizures	G2			white	male	not hispanic or latino	Alive	29	-10933	e38286fc-54fb-5ab9-88cd-ab27dc2dc4d5
TCGA-S9-A6U0-01A-12R-A32Q-07	TCGA-S9-A6U0	TCGA-S9-A6U0-01A	TP	Primary solid Tumor	TCGA-S9-A6U0-01A		Primary	182a9f22-b922-4bc8-9ccc-cb43d82ab240	D07453BE-76A4-42D0-B075-BDEA24A294E3	TCGA-S9-A6U0		Primary Tumor	Unknown		495	released	140	Tumor	Unknown	No	Cerebral Cortex	0	Right		Cerebrum	742	16890	Astrocytoma, anaplastic	no	2012	No	TRUE	9401/3	0-30 Days	primary	7a3e1af7-22d0-533d-9075-d7b4233acac8	C71.0	Nervous system, NOS	Seizures	G3			white	male	not hispanic or latino	Dead	46	-16890	33d64db7-f043-5176-be8a-200922646c31
TCGA-P5-A735-01A-11R-A32Q-07	TCGA-P5-A735	TCGA-P5-A735-01A	TP	Primary solid Tumor	TCGA-P5-A735-01A		Primary	22ed7c92-0d19-4cc9-a3d2-ac96c2aaa9dd	7950CF04-F8C0-4855-A108-BB15B1B65B0D	TCGA-P5-A735		Primary Tumor	Unknown		134	released	510	Tumor	OCT	No		0	Left		Cerebrum	292	14152	Astrocytoma, NOS	no	2013	No	TRUE	9400/3		primary	4c083e0e-7016-5b64-ac5c-6ee60d980aad	C71.0	Nervous system, NOS		G2			white	female	not hispanic or latino	Alive	38	-14152	f5b28823-a86e-5613-9212-263f47f8d554
TCGA-HT-A74K-01A-11R-A32Q-07	TCGA-HT-A74K	TCGA-HT-A74K-01A	TP	Primary solid Tumor	TCGA-HT-A74K-01A		Primary	2bac64ac-4cf2-45d8-b232-35f7106a9a6e	CB30199B-FBD0-494A-8A61-5B58E5D61BB9	TCGA-HT-A74K		Primary Tumor	Unknown		293	released	80	Tumor	OCT	No	Cerebral Cortex	0	Right		Cerebrum	467	21189	Oligodendroglioma, anaplastic	no	2012	No	TRUE	9451/3	>=181 Days	primary	c71d7f8b-c061-54a2-b4fc-ed2048650a13	C71.0	Nervous system, NOS	Seizures	G3			white	female	not hispanic or latino	Alive	58	-21189	b80faed4-f863-5c6d-b53c-670d95773b07
TCGA-S9-A7IX-01A-12R-A34F-07	TCGA-S9-A7IX	TCGA-S9-A7IX-01A	TP	Primary solid Tumor	TCGA-S9-A7IX-01A		Primary	02887d01-e2a1-4860-a811-203eee0a61d3	BCA5F1A6-7BAB-416F-81A1-C88B83511A2D	TCGA-S9-A7IX		Primary Tumor	Solid Tissue		540	released	80	Tumor	Unknown			679			Not Reported		21774	Not Reported			Yes	FALSE	Not Reported		not reported	2b116e5a-f9d3-46eb-9c4a-c1beb4bad2be		Not Reported				TCGA-S9-A7IX_diagnosis	white	male	not hispanic or latino	Dead	57	-21095	e2d435d9-fda0-579b-aaea-3e7363be0781
TCGA-FG-A60K-01A-11R-A29R-07	TCGA-FG-A60K	TCGA-FG-A60K-01A	TP	Primary solid Tumor	TCGA-FG-A60K-01A		Primary	cc7b89bc-2563-49b1-8aa2-5fb0f0ffc278	EA14BE97-37B4-4D79-B3C0-D0C121BC8E62	TCGA-FG-A60K		Primary Tumor	Solid Tissue		85	released	50	Tumor	Unknown	No	Not Reported	0	Right		Cerebrum	542	12445	Mixed glioma	yes	2012	No	TRUE	9382/3	0-30 Days	primary	0d3595c6-5d8c-5e47-b397-7d479df56185	C71.0	Nervous system, NOS	Altered Mental Status	G2			white	female	not hispanic or latino	Alive	34	-12445	702f27a8-ba07-567a-85d9-d61e5adc4880
TCGA-HW-7491-01A-11R-2027-07	TCGA-HW-7491	TCGA-HW-7491-01A	TP	Primary solid Tumor	TCGA-HW-7491-01A	0.7	Primary	391497fe-a96b-4cd7-8ea0-0c7956fd10ac	8e93a347-6300-4a66-b5f2-c462867c5801	TCGA-HW-7491	0.5	Primary Tumor	Unknown	1.1		released		Tumor	Unknown	No	White Matter	0	Right		Cerebrum	2197	12874	Oligodendroglioma, NOS	no	2009	No	TRUE	9450/3		primary	7b79358e-7aef-5020-a796-da0dbbee5af2	C71.0	Nervous system, NOS		G2			white	male	not reported	Alive	35	-12874	07cfbc31-5abb-5ce6-be50-b88811f529da
TCGA-P5-A736-01A-11R-A32Q-07	TCGA-P5-A736	TCGA-P5-A736-01A	TP	Primary solid Tumor	TCGA-P5-A736-01A		Primary	1e5d0811-6da7-4bed-a85b-c969274e03d4	46EF7549-943C-45E2-98AA-8A75A518FE51	TCGA-P5-A736		Primary Tumor	Unknown		126	released	1110	Tumor	OCT	No		0	Right		Cerebrum	230	16300	Astrocytoma, anaplastic	no	2013	No	TRUE	9401/3		primary	8e43bc6d-48f0-5567-8333-64c91a50d4eb	C71.0	Nervous system, NOS		G3			white	female	not hispanic or latino	Alive	44	-16300	365693bf-fbd1-5819-b42a-b4948592edd2
TCGA-FG-A4MX-01A-11R-A26U-07	TCGA-FG-A4MX	TCGA-FG-A4MX-01A	TP	Primary solid Tumor	TCGA-FG-A4MX-01A		Primary	c68078f1-31fa-4cad-b7ff-851156833fe5	E88FF565-EFD8-4E5D-87BC-A7210DE9F29C	TCGA-FG-A4MX		Primary Tumor	Solid Tissue		115	released	170	Tumor	Unknown	No	Not Reported	0	Right		Frontal lobe	569	17381	Astrocytoma, NOS	no	2012	No	TRUE	9400/3	0-30 Days	primary	3747b372-ede1-55b9-a461-f6e4f7ebf8f6	C71.1	Nervous system, NOS	Motor or Movement Changes	G2			white	male	not hispanic or latino	Alive	47	-17381	b9fb4965-cf9d-5605-b82f-bc28895fc542
TCGA-CS-6667-01A-12R-2027-07	TCGA-CS-6667	TCGA-CS-6667-01A	TP	Primary solid Tumor	TCGA-CS-6667-01A	0.6	Primary	fa7a9b2d-cb57-4985-85e0-b5661b482cc6	18c7ebd7-0bdc-42e2-97a7-bf8715b01183	TCGA-CS-6667	0.2	Primary Tumor	Unknown	0.6		released		Tumor	Unknown	No	Cerebral Cortex	0	Left		Brain, NOS	1469	14375	Astrocytoma, NOS	no	2010	No	TRUE	9400/3	91-180 Days	primary	8b8b3047-eacd-59e7-ab87-042118e07788	C71.9	Nervous system, NOS	Motor or Movement Changes	G2			white	female	not hispanic or latino	Alive	39	-14375	bf6993f3-f9f0-55ee-8904-f1bc76e026d4
TCGA-HT-8110-01A-11R-2404-07	TCGA-HT-8110	TCGA-HT-8110-01A	TP	Primary solid Tumor	TCGA-HT-8110-01A	0.9	Primary	d9e5679e-02d8-49de-b83a-24ae234311ba	c423008b-608e-4260-b36c-21135a7fcd82	TCGA-HT-8110	0.9	Primary Tumor	Solid Tissue	1.6		released		Tumor	Unknown	No	White Matter	0	Right		Cerebrum	419	21183	Astrocytoma, anaplastic	no	2011	No	TRUE	9401/3	0-30 Days	primary	19ed5b11-b0a4-5f71-b65a-d537228f7fc6	C71.0	Nervous system, NOS	Visual Changes	G3			white	male	not hispanic or latino	Alive	57	-21183	e69a098b-83dc-5923-a252-85a981e9573f
TCGA-TM-A84J-01A-11R-A36H-07	TCGA-TM-A84J	TCGA-TM-A84J-01A	TP	Primary solid Tumor	TCGA-TM-A84J-01A		Primary	8ab739cb-d9ce-4f51-95e1-f6581417f80a	D3563493-4083-479F-A172-8E856AD793C2	TCGA-TM-A84J		Primary Tumor	Solid Tissue		415	released	50	Tumor	Unknown	No	Not Reported	0	Left		Cerebrum	735	23091	Oligodendroglioma, anaplastic	no	2012	No	TRUE	9451/3	0-30 Days	primary	391f7369-272d-5ec8-b4eb-53c6f3124ea0	C71.0	Nervous system, NOS	Visual Changes	G3			white	male	not hispanic or latino	Alive	63	-23091	46ba152f-cc87-5263-a2a5-3b6fe069635f
TCGA-HT-7858-01A-11R-2403-07	TCGA-HT-7858	TCGA-HT-7858-01A	TP	Primary solid Tumor	TCGA-HT-7858-01A	1.8	Primary	a58cccb9-3130-402b-8481-7653ff913abe	203f03ef-f7ed-46ce-9f5f-1c7a41b7fc4f	TCGA-HT-7858	0.6	Primary Tumor	Solid Tissue	2.3		released		Tumor	Unknown	No	White Matter	0	Right		Cerebrum	1540	10422	Astrocytoma, NOS	no	2007	No	TRUE	9400/3	>=181 Days	primary	f388303b-d026-5c8a-952d-3ace2c115b61	C71.0	Nervous system, NOS	Headaches	G2			white	male	not hispanic or latino	Alive	28	-10422	697c1c77-f281-547f-bb94-4a03a7224577
TCGA-S9-A6U8-01A-21R-A33Z-07	TCGA-S9-A6U8	TCGA-S9-A6U8-01A	TP	Primary solid Tumor	TCGA-S9-A6U8-01A		Primary	f615a5dd-dab8-479d-b909-9c46eb438470	6999D0D0-E961-478C-8935-71765A100941	TCGA-S9-A6U8		Primary Tumor	Solid Tissue		2962	released	100	Tumor	Unknown			367			Not Reported		9411	Not Reported			Yes	FALSE	Not Reported		not reported	0b8864e1-b08a-4c51-bf28-88b4508037a4		Not Reported				TCGA-S9-A6U8_diagnosis	white	male	not hispanic or latino	Dead	24	-9044	178d0abe-87dc-5cf4-bcd4-ea1b757feac0
TCGA-DU-8158-01A-11R-2256-07	TCGA-DU-8158	TCGA-DU-8158-01A	TP	Primary solid Tumor	TCGA-DU-8158-01A	0.9	Primary	3fa8a08c-cd22-4e96-8d41-aa7ca1760436	83e22d80-b93f-48cc-9f4f-f6dc0186246c	TCGA-DU-8158	0.5	Primary Tumor	Solid Tissue	0.9		released		Tumor	Unknown	No		0	Left		Cerebrum	155	21129	Astrocytoma, anaplastic	no	2001	No	TRUE	9401/3	0-30 Days	primary	7481b252-5efc-5ed9-9d2a-b049302a3869	C71.0	Nervous system, NOS	Altered Mental Status	G3			white	female	not hispanic or latino	Dead	57	-21129	edd032b0-1b3e-5195-8ca1-b938c904d1a0
TCGA-DU-6404-02A-21R-A36H-07	TCGA-DU-6404	TCGA-DU-6404-02A	TR	Recurrent Solid Tumor	TCGA-DU-6404-02A		Recurrence	27e52320-bc07-4714-aa09-98fb2c851522	C13F0838-3BA3-4C58-BDCC-926F470FFD34	TCGA-DU-6404		Recurrent Tumor	Solid Tissue		4892	released	200	Tumor	Unknown			1154			Not Reported		10175	Oligodendroglioma, anaplastic			Yes	FALSE	9451/3		recurrence	5f1cd436-82e3-445c-b3ed-b4217f506d7d		Not Reported				TCGA-DU-6404_diagnosis	white	female	not hispanic or latino	Dead	24	-9021	88b9429e-0435-58cd-a529-e07c10bc0097
TCGA-DU-A6S2-01A-21R-A32Q-07	TCGA-DU-A6S2	TCGA-DU-A6S2-01A	TP	Primary solid Tumor	TCGA-DU-A6S2-01A		Primary	4e3f8a46-a57f-4780-bfe7-58557df8e592	163325D0-4CEA-4AC4-AC8A-117D492E4B06	TCGA-DU-A6S2		Primary Tumor	Unknown		153	released	110	Tumor	Unknown	No	Cerebral Cortex	0	Right		Cerebrum	777	13597	Oligodendroglioma, NOS	no	2013	No	TRUE	9450/3	31-90 Days	primary	464e5f04-957e-52ae-bf0e-d6207afab185	C71.0	Nervous system, NOS	Headaches	G2			black or african american	female	not hispanic or latino	Alive	37	-13597	f89ea10b-8dee-52db-8f20-4ee43741b740
TCGA-E1-A7YK-01A-11R-A34F-07	TCGA-E1-A7YK	TCGA-E1-A7YK-01A	TP	Primary solid Tumor	TCGA-E1-A7YK-01A		Primary	1cf0e464-a416-4c93-bcd6-9ceced99936e	13A02681-DC77-4548-9DA0-C6224BCFE305	TCGA-E1-A7YK		Primary Tumor	Solid Tissue		1658	released	90	Tumor	OCT	No	Cerebral Cortex	0	Left		Cerebrum	378	19236	Astrocytoma, anaplastic	no	2009	No	TRUE	9401/3	0-30 Days	primary	5bb9fe97-c77f-5ebe-bfaa-e3485356190b	C71.0	Nervous system, NOS	Seizures	G3			white	male	not hispanic or latino	Dead	52	-19236	87962463-f99d-50d5-84ae-0c4163fefbf4
TCGA-DB-5275-01A-01R-1470-07	TCGA-DB-5275	TCGA-DB-5275-01A	TP	Primary solid Tumor	TCGA-DB-5275-01A	1	Primary	3b1046d1-bc19-4b33-bbc6-64e0c2623e37	a034b295-7764-4732-94ea-a11a467642dd	TCGA-DB-5275	0.3	Primary Tumor	Solid Tissue	1.7		released		Tumor	Unknown	No	Cerebral Cortex	0	Right		Cerebrum	1458	13371	Mixed glioma	no	2006	No	TRUE	9382/3		primary	1306ccbf-16c3-57e5-9679-ef8b197775cf	C71.0	Nervous system, NOS	Headaches	G3			white	male	not hispanic or latino	Alive	36	-13371	6b7c5f42-6e33-56be-b0d3-0873f6f43782
TCGA-HT-7856-01A-11R-2403-07	TCGA-HT-7856	TCGA-HT-7856-01A	TP	Primary solid Tumor	TCGA-HT-7856-01A	1	Primary	0e4fc80c-742d-424d-8b1e-e03113227594	0c4f151b-9d73-46a3-94ee-0b63b648bf0e	TCGA-HT-7856	0.8	Primary Tumor	Solid Tissue	3.1		released		Tumor	Unknown	No	White Matter	0	Left		Cerebrum	1189	13145	Oligodendroglioma, anaplastic	no	2008	No	TRUE	9451/3	>=181 Days	primary	fbc82525-6b46-5ff1-8028-a45c1ebf2e45	C71.0	Nervous system, NOS	Altered Mental Status	G3			white	male	not hispanic or latino	Alive	35	-13145	8b6583d3-b9bc-5c54-807e-7e5b9dfcae92
TCGA-HW-8319-01A-11R-2404-07	TCGA-HW-8319	TCGA-HW-8319-01A	TP	Primary solid Tumor	TCGA-HW-8319-01A	1.2	Primary	ad9462e4-7807-459d-bec5-7bc3ffb316bc	c90e82a8-f877-40d8-b75f-f67e1714f58e	TCGA-HW-8319	0.6	Primary Tumor	Solid Tissue	1.3		released		Tumor	Unknown			997			Not Reported		13554	Not Reported			Yes	FALSE	Not Reported		not reported	63743da0-e7d7-4e60-bb43-87c8cb4b6701		Not Reported				TCGA-HW-8319_diagnosis	white	female	not hispanic or latino	Dead	34	-12557	bdb1216e-02e2-5a57-9f31-ce0139822751
TCGA-FG-7637-01A-11R-2090-07	TCGA-FG-7637	TCGA-FG-7637-01A	TP	Primary solid Tumor	TCGA-FG-7637-01A	0.6	Primary	b8e91848-0443-4333-aa38-b8551eb5c5f0	9fdc723f-1cba-4660-8b6e-9c81e86a24e1	TCGA-FG-7637	0.5	Primary Tumor	Solid Tissue	1		released		Tumor	Unknown	No	Not Reported	0	Right		Cerebrum	1219	18084	Mixed glioma	no	2009	No	TRUE	9382/3	>=181 Days	primary	8ad0e949-96df-54c9-9b26-9ddba89321fd	C71.0	Nervous system, NOS	Seizures	G2			white	male	not hispanic or latino	Alive	49	-18084	a4d80ba1-56e5-5e87-a8e1-f1739f58bd64
TCGA-HT-7879-01A-11R-2403-07	TCGA-HT-7879	TCGA-HT-7879-01A	TP	Primary solid Tumor	TCGA-HT-7879-01A	0.8	Primary	5c724d2b-cc13-4fef-ae5b-15da6edef521	632e55f9-34bc-455e-98b8-f00c6a975f22	TCGA-HT-7879	0.5	Primary Tumor	Solid Tissue	1		released		Tumor	Unknown	No		0	Right		Cerebrum	112	11622	Mixed glioma	no	2011	No	TRUE	9382/3	0-30 Days	primary	616d6f27-c72a-59db-b7fd-a2f7962ee604	C71.0	Nervous system, NOS	Seizures	G3			white	male	not hispanic or latino	Alive	31	-11622	05496dd6-7d40-58f9-a494-b168163648e0
TCGA-DU-7012-01A-11R-2027-07	TCGA-DU-7012	TCGA-DU-7012-01A	TP	Primary solid Tumor	TCGA-DU-7012-01A	1	Primary	6dfe066d-14bd-4400-8a06-4db8530e76ea	097539a1-a885-478d-9a11-087d6dbf8970	TCGA-DU-7012	0.9	Primary Tumor	Unknown	1.1		released		Tumor	Unknown	No	Not Reported	0	Left		Cerebrum	199	27039	Astrocytoma, anaplastic	no	2001	No	TRUE	9401/3	0-30 Days	primary	9d59fe83-546b-5234-a660-e4ea35d23a2f	C71.0	Nervous system, NOS	Altered Mental Status	G3			black or african american	female	not hispanic or latino	Dead	74	-27039	7725a153-c562-560f-8a9a-358e8ab043a0
TCGA-DU-7309-01A-11R-2090-07	TCGA-DU-7309	TCGA-DU-7309-01A	TP	Primary solid Tumor	TCGA-DU-7309-01A	0.9	Primary	49aa3461-77f9-4b1b-be42-790f9711d8c2	0b731266-908e-477b-8228-99d3f1d510e7	TCGA-DU-7309	0.6	Primary Tumor	Solid Tissue	1		released		Tumor	Unknown	No	Cerebral Cortex	0	Left		Cerebrum	84	15197	Oligodendroglioma, anaplastic	no	2011	No	TRUE	9451/3	31-90 Days	primary	ec16f9d9-31e6-5d85-800b-1c7bcd538b4f	C71.0	Nervous system, NOS	Seizures	G3			white	female	not hispanic or latino	Alive	41	-15197	ecdc4a79-30e7-50be-93f1-59de832e3017
TCGA-DU-A76O-01A-11R-A32Q-07	TCGA-DU-A76O	TCGA-DU-A76O-01A	TP	Primary solid Tumor	TCGA-DU-A76O-01A		Primary	d5fea363-fdcb-49fe-8d5a-caca12d7ea2c	64ED6980-61B9-4F1C-B7EE-B3459BD7E398	TCGA-DU-A76O		Primary Tumor	Unknown		138	released	150	Tumor	Unknown	No	Not Reported	0	Left		Cerebrum	522	10960	Astrocytoma, NOS	yes	2013	No	TRUE	9400/3	>=181 Days	primary	2422c460-5d15-5ed9-8c03-f2fdf0c838c9	C71.0	Nervous system, NOS	Seizures	G2			white	male	not hispanic or latino	Alive	30	-10960	b7150079-f791-5510-9c6f-4778cb21b8fc
TCGA-S9-A7IQ-01A-21R-A34F-07	TCGA-S9-A7IQ	TCGA-S9-A7IQ-01A	TP	Primary solid Tumor	TCGA-S9-A7IQ-01A		Primary	af5791df-e420-4bd7-996f-fd6f5a064055	2E181A31-FB43-4A8C-87E2-F34AA6B14784	TCGA-S9-A7IQ		Primary Tumor	Solid Tissue		735	released	150	Tumor	Unknown	No	Cerebral Cortex	0	Left		Cerebrum	1099	16512	Mixed glioma	no	2011	No	TRUE	9382/3	0-30 Days	primary	0a548a15-676c-54ef-916b-876f91b4b70e	C71.0	Nervous system, NOS	Sensory Changes	G2			white	female	not hispanic or latino	Alive	45	-16512	0ffd0b5f-1e8a-580d-bcc9-debb0f29f00a
TCGA-VM-A8CA-01A-11R-A36H-07	TCGA-VM-A8CA	TCGA-VM-A8CA-01A	TP	Primary solid Tumor	TCGA-VM-A8CA-01A		Primary	57ccfb50-9f82-4d30-9dd3-4d2624281348	44E81259-80C6-4665-95DE-6D114AEE7761	TCGA-VM-A8CA		Primary Tumor	Solid Tissue		798	released	160	Tumor	Unknown	No	Not Reported	0	Left		Cerebrum	411	19991	Oligodendroglioma, NOS	no	2011	No	TRUE	9450/3	0-30 Days	primary	20096542-0b59-55ca-b05d-e0b5d91af39a	C71.0	Nervous system, NOS	Altered Mental Status	G2			Unknown	male	Unknown	Alive	54	-19991	f3bb712c-87cb-59df-b2b9-1551f75bde78
TCGA-CS-5390-01A-02R-1470-07	TCGA-CS-5390	TCGA-CS-5390-01A	TP	Primary solid Tumor	TCGA-CS-5390-01A	0.6	Primary	97edd231-e0aa-4b19-b7bd-e1d4583f1f1e	9162696a-6132-4fe2-b3ee-a13e006225ba	TCGA-CS-5390	0.4	Primary Tumor	Solid Tissue	1.1		released		Tumor	Unknown	No	Cerebral Cortex	0	Right		Brain, NOS	1848	17460	Oligodendroglioma, NOS	no	2005	No	TRUE	9450/3		primary	fbcbe8d2-e4fa-593e-9ec4-768dfb6f0a56	C71.9	Nervous system, NOS	Sensory Changes	G2			white	female	not reported	Dead	47	-17460	59ac3fb9-8d06-5dcc-8f2b-1f269e14ec62
TCGA-DH-A66F-01A-11R-A29R-07	TCGA-DH-A66F	TCGA-DH-A66F-01A	TP	Primary solid Tumor	TCGA-DH-A66F-01A		Primary	b434838f-2eb4-4d42-8d15-d35e62f15d3c	8D9C9718-7904-4C45-8217-D8110552BA51	TCGA-DH-A66F		Primary Tumor	Solid Tissue		166	released	90	Tumor	Unknown	No	Not Reported	0	Left		Cerebrum	523	18193	Oligodendroglioma, NOS	no	2012	No	TRUE	9450/3	0-30 Days	primary	1d497e09-8d45-557e-abaa-3f1f0582b6a5	C71.0	Nervous system, NOS	Seizures	G2			white	male	not hispanic or latino	Alive	49	-18193	cf999ea9-ed73-544e-af93-11bb46b8fa82
TCGA-DB-5277-01A-01R-1470-07	TCGA-DB-5277	TCGA-DB-5277-01A	TP	Primary solid Tumor	TCGA-DB-5277-01A	1	Primary	024c83cf-cc50-4a5b-892d-5568fcc8ef61	5dd3f674-5ffa-45ce-98fd-db55ac716f8e	TCGA-DB-5277	0.1	Primary Tumor	Solid Tissue	1.5		released		Tumor	Unknown			1156			Not Reported		13881	Not Reported			Yes	FALSE	Not Reported		not reported	4eb1c07a-5a54-4787-ad71-c837edc4cc59		Not Reported				TCGA-DB-5277_diagnosis	white	male	not hispanic or latino	Dead	34	-12725	bfe0e4d0-8bd0-5347-b2be-a3d3f1780b44
TCGA-P5-A5F2-01A-11R-A28M-07	TCGA-P5-A5F2	TCGA-P5-A5F2-01A	TP	Primary solid Tumor	TCGA-P5-A5F2-01A		Primary	395c07f0-98c2-4bd2-9f1d-1de15682c599	0DC839C0-415F-48FB-92A8-44B06A7A5309	TCGA-P5-A5F2		Primary Tumor	Solid Tissue		48	released	610	Tumor	OCT	No	Not Reported	0	Right		Cerebrum	242	13396	Astrocytoma, NOS	no	2012	No	TRUE	9400/3	91-180 Days	primary	4e31bab5-d72f-5abb-86e5-59929692e787	C71.0	Nervous system, NOS	Seizures	G2			white	female	not hispanic or latino	Alive	36	-13396	94f9e06d-ef7a-5f79-aa33-f21b38f45103
TCGA-DB-A64L-01A-11R-A29R-07	TCGA-DB-A64L	TCGA-DB-A64L-01A	TP	Primary solid Tumor	TCGA-DB-A64L-01A		Primary	1c19e337-a0be-48c2-a04e-b76edc58992c	B8075A84-8641-4085-9B51-DF2E1BC37A18	TCGA-DB-A64L		Primary Tumor	Solid Tissue		289	released	150	Tumor	OCT	No	Cerebral Cortex	0	Right		Cerebrum	736	24690	Oligodendroglioma, NOS	no	2012	No	TRUE	9450/3	0-30 Days	primary	46c93707-660e-5b57-8a9c-b6dc069c5a37	C71.0	Nervous system, NOS	Seizures	G2			white	female	not hispanic or latino	Alive	67	-24690	16936acf-a0a8-534b-8ebc-bcf397df5010
TCGA-HT-A616-01A-11R-A29R-07	TCGA-HT-A616	TCGA-HT-A616-01A	TP	Primary solid Tumor	TCGA-HT-A616-01A		Primary	ddbe6f2c-5fce-4946-a410-27bcd33a6297	65CCB3E5-56CE-4D6F-A6F5-4D1729A9BBF8	TCGA-HT-A616		Primary Tumor	Solid Tissue		70	released	290	Tumor	Unknown	No	Not Reported	0	Left		Cerebrum	55	13222	Astrocytoma, NOS	no	2013	No	TRUE	9400/3	31-90 Days	primary	16003dfb-e343-5252-b0cf-9fda063a2289	C71.0	Nervous system, NOS	Seizures	G2			white	female	not hispanic or latino	Alive	36	-13222	f808c090-8635-5305-8228-ef9f45138b8f
TCGA-HT-7473-01A-11R-2027-07	TCGA-HT-7473	TCGA-HT-7473-01A	TP	Primary solid Tumor	TCGA-HT-7473-01A	1.2	Primary	d302390b-4b66-48e6-92de-612504b34fa3	6f87a2ee-cb07-4d62-9f16-f5a47c866b01	TCGA-HT-7473	0.5	Primary Tumor	Unknown	1.5		released		Tumor	Unknown	No	White Matter	0	Right		Brain, NOS	503	10306	Mixed glioma	no	2010	No	TRUE	9382/3	0-30 Days	primary	bedd5792-f463-5c19-b5d3-fd368f052874	C71.9	Nervous system, NOS	Headaches	G2			white	male	hispanic or latino	Alive	28	-10306	8545d805-fac3-5bd7-8f46-532acc3d68bf
TCGA-TQ-A7RO-01A-11R-A33Z-07	TCGA-TQ-A7RO	TCGA-TQ-A7RO-01A	TP	Primary solid Tumor	TCGA-TQ-A7RO-01A		Primary	24f8acbb-2759-4196-acaf-ef27c87dd4b3	41735167-9814-4D95-A3D4-E1C0B8575C9D	TCGA-TQ-A7RO		Primary Tumor	Solid Tissue		665	released	80	Tumor	Unknown	No	Cerebral Cortex	0	Left		Cerebrum	949	10890	Mixed glioma	no	2011	Yes	TRUE	9382/3	31-90 Days	primary	246e6a35-990d-55a3-aae9-088fd31eafbc	C71.0	Nervous system, NOS	Seizures	G2			black or african american	male	hispanic or latino	Alive	29	-10890	8f40e060-627d-5002-bed1-93a52c9c7261
TCGA-DH-5143-01A-01R-1470-07	TCGA-DH-5143	TCGA-DH-5143-01A	TP	Primary solid Tumor	TCGA-DH-5143-01A	0.7	Primary	570101b6-3670-4d1a-a94d-0ddc8df42061	5cec11b4-9ba5-4a49-8c7c-6e9fdde87c13	TCGA-DH-5143	0.7	Primary Tumor	Solid Tissue	1		released		Tumor	Unknown	No	Cerebral Cortex	0	Left		Cerebrum	1401	11291	Mixed glioma	no	2009	No	TRUE	9382/3	91-180 Days	primary	2db950b4-89f3-54d8-9c80-cc88a1efa0ea	C71.0	Nervous system, NOS	Seizures	G3			white	male	not hispanic or latino	Alive	30	-11291	a865e19a-bb05-5a3c-937b-7163d91ce979
TCGA-FG-8186-01A-11R-2256-07	TCGA-FG-8186	TCGA-FG-8186-01A	TP	Primary solid Tumor	TCGA-FG-8186-01A	1	Primary	b5e4e398-8344-4d8a-a2d9-3e2996c22fd9	7e694f9c-b221-40a9-a63a-f5d2db4e9761	TCGA-FG-8186	0.9	Primary Tumor	Solid Tissue	1.5		released		Tumor	Unknown	No	Not Reported	0	Right		Cerebrum	487	15431	Mixed glioma	no	2011	No	TRUE	9382/3	0-30 Days	primary	bf2c1ce3-c399-549b-bcf9-ad26ce682bd5	C71.0	Nervous system, NOS	Seizures	G3			white	female	hispanic or latino	Alive	42	-15431	adc2eecf-1244-5864-94a7-20704780835b
TCGA-HT-A5R9-01A-11R-A28M-07	TCGA-HT-A5R9	TCGA-HT-A5R9-01A	TP	Primary solid Tumor	TCGA-HT-A5R9-01A		Primary	1f6817fb-0e1f-452d-89cb-088604f98e92	D35BB9FB-030C-4B30-AE08-FFB1B39CAD6D	TCGA-HT-A5R9		Primary Tumor	Solid Tissue		79	released	390	Tumor	OCT	No	Not Reported	0	Right		Cerebrum	2	17775	Oligodendroglioma, anaplastic	no	2012	No	TRUE	9451/3	0-30 Days	primary	65f06e8e-1810-571a-a6dc-22daa3f10ff7	C71.0	Nervous system, NOS	Seizures	G3			white	female	not hispanic or latino	Alive	48	-17775	08397734-ec12-5cba-944b-0fd38f423c6b
TCGA-DU-A5TS-01A-11R-A28M-07	TCGA-DU-A5TS	TCGA-DU-A5TS-01A	TP	Primary solid Tumor	TCGA-DU-A5TS-01A		Primary	2a40e1bc-e69f-4347-bb54-0151c0416c44	1D94A4FE-F273-4DD4-AB30-FE47A22542B9	TCGA-DU-A5TS		Primary Tumor	Solid Tissue		259	released	360	Tumor	Unknown	No	Not Reported	0	Right		Cerebrum	964	15650	Oligodendroglioma, NOS	no	2012	No	TRUE	9450/3	>=181 Days	primary	203f54bf-7068-56ad-8762-fbaf3709c46e	C71.0	Nervous system, NOS	Headaches	G2			black or african american	male	not hispanic or latino	Alive	42	-15650	612363bf-ed6d-5e53-842e-12cf025d3308
TCGA-QH-A6CY-01A-11R-A32Q-07	TCGA-QH-A6CY	TCGA-QH-A6CY-01A	TP	Primary solid Tumor	TCGA-QH-A6CY-01A		Primary	e93b5e03-e2d0-4c86-8b3b-d3811d0f70b5	F47D9AFD-E511-450E-9F15-E1EDBF0FC87F	TCGA-QH-A6CY		Primary Tumor	Unknown		18	released	360	Tumor	Unknown	No	White Matter	0	Right		Cerebrum	408	14140	Mixed glioma	no	2013	No	TRUE	9382/3	0-30 Days	primary	a1fde5de-c3e2-596a-b967-ce3a95bf0057	C71.0	Nervous system, NOS	Headaches	G3			white	male	not hispanic or latino	Alive	38	-14140	59e9efb0-ade1-5602-a120-e2490b0fc425
TCGA-TQ-A7RQ-01A-11R-A33Z-07	TCGA-TQ-A7RQ	TCGA-TQ-A7RQ-01A	TP	Primary solid Tumor	TCGA-TQ-A7RQ-01A		Primary	823c76c6-4e1b-4823-b28f-e660a6dfe13c	627A2B25-6FC6-4CF3-9EA8-D9159B49B205	TCGA-TQ-A7RQ		Primary Tumor	Solid Tissue		504	released	140	Tumor	Unknown	No	Cerebral Cortex	0	Left		Cerebrum	795	14187	Oligodendroglioma, NOS	no	2012	No	TRUE	9450/3	91-180 Days	primary	7ee21b3e-c464-56c7-b999-0b9cdd212204	C71.0	Nervous system, NOS	Seizures	G2			white	female	hispanic or latino	Alive	38	-14187	4a05b6fd-8b5b-5c8d-a2d6-28e8b86689f7
TCGA-S9-A6UB-01A-21R-A33Z-07	TCGA-S9-A6UB	TCGA-S9-A6UB-01A	TP	Primary solid Tumor	TCGA-S9-A6UB-01A		Primary	5fbacd23-d8b1-4ab0-a612-55d30123064f	F71CEABA-8472-49C7-B618-47CDE4C43AC3	TCGA-S9-A6UB		Primary Tumor	Solid Tissue		3073	released	120	Tumor	Unknown	No	Cerebral Cortex	0	Right		Cerebrum	3761	19223	Oligodendroglioma, NOS	no	2005	No	TRUE	9450/3		primary	bab65044-f85c-56d4-a50b-02e0744b68ee	C71.0	Nervous system, NOS		G2			white	male	not hispanic or latino	Alive	52	-19223	0e2bd009-b503-590a-9bcd-aee0dfb8c11f
TCGA-FG-A4MT-01A-11R-A26U-07	TCGA-FG-A4MT	TCGA-FG-A4MT-01A	TP	Primary solid Tumor	TCGA-FG-A4MT-01A		Primary	18c49a42-5eb4-4a3f-9233-c2557ea684bf	5FBDAD09-6FC1-41FF-9361-0184C122246B	TCGA-FG-A4MT		Primary Tumor	Solid Tissue		661	released	520	Tumor	Unknown	No	Not Reported	0	Left		Temporal lobe	1164	10082	Oligodendroglioma, NOS	no	2010	No	TRUE	9450/3	0-30 Days	primary	1306bc1a-dcb7-5716-abac-5c6a3630bda2	C71.2	Nervous system, NOS	Seizures	G2			white	female	not hispanic or latino	Alive	27	-10082	5843684e-f7d6-51dc-a1c3-253a3537c432
TCGA-TQ-A7RJ-01A-11R-A33Z-07	TCGA-TQ-A7RJ	TCGA-TQ-A7RJ-01A	TP	Primary solid Tumor	TCGA-TQ-A7RJ-01A		Primary	7dff820b-e472-4f13-a56a-f6d1976e60b3	9C4E4467-F9B6-456F-8138-B81D42E6A5AA	TCGA-TQ-A7RJ		Primary Tumor	Solid Tissue		924	released	50	Tumor	Unknown	No	White Matter	0	Left		Cerebrum	1229	9209	Mixed glioma	no	2011	No	TRUE	9382/3	>=181 Days	primary	c6b4e111-ac0b-5b01-ac00-1f77523541c1	C71.0	Nervous system, NOS	Sensory Changes	G2			white	female	hispanic or latino	Alive	25	-9209	1187e83c-7dbc-5726-9114-db87a38fe8dc
TCGA-DU-7290-01A-11R-2027-07	TCGA-DU-7290	TCGA-DU-7290-01A	TP	Primary solid Tumor	TCGA-DU-7290-01A	0.8	Primary	942b676c-ccfd-4005-a564-c48f558d5d3b	06977359-42d7-453c-9ed3-46a58a7f5726	TCGA-DU-7290	0.6	Primary Tumor	Unknown	1.1		released		Tumor	Unknown	No	Cerebral Cortex	0	Right		Cerebrum	315	16667	Astrocytoma, anaplastic	no	1995	No	TRUE	9401/3	0-30 Days	primary	d18d47bf-3efe-5786-8653-a8b931f996f4	C71.0	Nervous system, NOS	Headaches	G3			white	female	not hispanic or latino	Dead	45	-16667	8378199a-9fe9-515d-873e-f11cb2a96a6c
TCGA-HT-8013-01A-11R-2403-07	TCGA-HT-8013	TCGA-HT-8013-01A	TP	Primary solid Tumor	TCGA-HT-8013-01A	0.8	Primary	41ffc690-3e16-48e8-ba47-0f6a8b064c2b	9f364b5b-ead4-42a4-a802-f398e08f1dfc	TCGA-HT-8013	0.8	Primary Tumor	Solid Tissue	0.8		released		Tumor	Unknown			1306			Not Reported		15059	Mixed glioma			Yes	FALSE	9382/3		recurrence	6510224a-ae42-4f0c-ae7d-51e68a01981f		Not Reported				TCGA-HT-8013_diagnosis	white	female	not hispanic or latino	Dead	37	-13753	5917e4b8-e718-545b-b144-5d2b7944094d
TCGA-DU-6397-02A-12R-A36H-07	TCGA-DU-6397	TCGA-DU-6397-02A	TR	Recurrent Solid Tumor	TCGA-DU-6397-02A		Recurrence	3193fbf0-c5f7-4501-89b1-1a67a64ceaf7	54C5D9F8-8737-49DA-81CF-F9A95B0DB456	TCGA-DU-6397		Recurrent Tumor	Solid Tissue		5830	released	200	Tumor	Unknown	No	Not Reported	0	Right		Cerebrum	1401	16695	Oligodendroglioma, anaplastic	no	1997	No	TRUE	9451/3	0-30 Days	primary	41ed343b-e060-540e-8f2c-4a93d4ff05f7	C71.0	Nervous system, NOS	Headaches	G3			white	male	not hispanic or latino	Dead	45	-16695	cb5e4dce-7287-5023-b426-c88c2852748e
TCGA-DU-6397-01A-11R-1708-07	TCGA-DU-6397	TCGA-DU-6397-01A	TP	Primary solid Tumor	TCGA-DU-6397-01A	1	Primary	aeb67aea-f2aa-4181-8e25-7653341a0b61	54C5D9F8-8737-49DA-81CF-F9A95B0DB456	TCGA-DU-6397	0.8	Primary Tumor	Solid Tissue	1.3		released		Tumor	Unknown	No	Not Reported	0	Right		Cerebrum	1401	16695	Oligodendroglioma, anaplastic	no	1997	No	TRUE	9451/3	0-30 Days	primary	41ed343b-e060-540e-8f2c-4a93d4ff05f7	C71.0	Nervous system, NOS	Headaches	G3			white	male	not hispanic or latino	Dead	45	-16695	cb5e4dce-7287-5023-b426-c88c2852748e
TCGA-DU-5870-02A-12R-A36H-07	TCGA-DU-5870	TCGA-DU-5870-02A	TR	Recurrent Solid Tumor	TCGA-DU-5870-02A		Recurrence	97132594-2f4f-4e47-b301-f9895301632d	5A7D5219-AFF1-4DC0-9A8B-F6403D021501	TCGA-DU-5870		Recurrent Tumor	Solid Tissue		6469	released	390	Tumor	Unknown	No	Not Reported	0	Right		Brain, NOS	5546	12764	Oligodendroglioma, NOS	no	1995	No	TRUE	9450/3	>=181 Days	primary	13c464b8-bd62-5d47-91ff-4b2c9183c48b	C71.9	Nervous system, NOS	Headaches	G2			white	female	not hispanic or latino	Alive	34	-12764	5633883a-5a20-5246-9032-1fe81d3ae2dc
TCGA-TM-A84H-01A-11R-A36H-07	TCGA-TM-A84H	TCGA-TM-A84H-01A	TP	Primary solid Tumor	TCGA-TM-A84H-01A		Primary	b2dd0789-0859-419b-a2e0-5f6e011abe1a	654A67F7-8755-4BF6-9674-69ADA7C976DA	TCGA-TM-A84H		Primary Tumor	Solid Tissue		627	released	60	Tumor	Unknown	No	Not Reported	0	Right		Cerebrum	926	16277	Mixed glioma	no	2012	No	TRUE	9382/3	0-30 Days	primary	122326c4-ac4b-50ac-8a0a-6d569e5c293e	C71.0	Nervous system, NOS	Headaches	G3			white	female	not hispanic or latino	Alive	44	-16277	5cbf4b50-a697-5014-b93f-554a0fdb9e99
TCGA-HT-7690-01A-11R-2256-07	TCGA-HT-7690	TCGA-HT-7690-01A	TP	Primary solid Tumor	TCGA-HT-7690-01A	0.9	Primary	a31e87bd-0ab6-4af7-83df-ce3d9547e83b	cc74dde4-33c1-4a77-a773-970c0f1ed142	TCGA-HT-7690	0.7	Primary Tumor	Solid Tissue	1.5		released		Tumor	Unknown	No	White Matter	0	Right		Cerebrum	3	10673	Mixed glioma	no	2009	No	TRUE	9382/3	31-90 Days	primary	4396afe2-c565-575f-9226-f9cb9f589818	C71.0	Nervous system, NOS	Headaches	G3			white	male	not hispanic or latino	Alive	29	-10673	279b7b4a-8f98-5e79-89b5-230b49367c18
TCGA-P5-A77W-01A-11R-A32Q-07	TCGA-P5-A77W	TCGA-P5-A77W-01A	TP	Primary solid Tumor	TCGA-P5-A77W-01A		Primary	7e7ff107-b8f5-42f3-8080-e95cc2f3219c	E3E86605-648A-4153-A364-A2C313B9FFF2	TCGA-P5-A77W		Primary Tumor	Unknown		114	released	300	Tumor	OCT	No		0	Left		Cerebrum	584	13545	Mixed glioma	no	2013	No	TRUE	9382/3		primary	a19b6233-f3ba-5d4d-b451-8dd5a2c82d88	C71.0	Nervous system, NOS		G3			white	female	not hispanic or latino	Alive	37	-13545	46fdf4d1-8594-5da9-a804-8ce9cf76926a
TCGA-DU-A7TA-01A-11R-A33Z-07	TCGA-DU-A7TA	TCGA-DU-A7TA-01A	TP	Primary solid Tumor	TCGA-DU-A7TA-01A		Primary	2e42444b-9f5d-4fd3-b37c-9828da49c188	4E9DD63D-7C18-4922-93B5-37B0BB2CCB8F	TCGA-DU-A7TA		Primary Tumor	Solid Tissue		2287	released	380	Tumor	Unknown	No	Not Reported	0	Right		Cerebrum	2565	11764	Oligodendroglioma, NOS	no	2007	No	TRUE	9450/3	>=181 Days	primary	3ca43557-04b6-58e7-becd-5cb7e4b89e45	C71.0	Nervous system, NOS	Visual Changes	G2			white	male	not hispanic or latino	Alive	32	-11764	a74dfc2e-16b4-5baa-9426-0a7a706da65f
TCGA-HT-A618-01A-11R-A29R-07	TCGA-HT-A618	TCGA-HT-A618-01A	TP	Primary solid Tumor	TCGA-HT-A618-01A		Primary	e06d2722-8934-4b5b-814e-34ca6a2a1c8e	1E45E711-0DF2-43BD-8E84-888813B93769	TCGA-HT-A618		Primary Tumor	Solid Tissue		71	released	130	Tumor	Unknown	No	Not Reported	0			Cerebrum	512	13595	Astrocytoma, anaplastic	no	2013	No	TRUE	9401/3	0-30 Days	primary	e3f0a4f5-bca0-546e-b817-58ad8a67f040	C71.0	Nervous system, NOS	Altered Mental Status	G3			white	female	not hispanic or latino	Alive	37	-13595	a1b20598-4fcf-5a94-841a-80f77d8e91eb
TCGA-HT-A61A-01A-11R-A29R-07	TCGA-HT-A61A	TCGA-HT-A61A-01A	TP	Primary solid Tumor	TCGA-HT-A61A-01A		Primary	597d8468-5b0d-4718-9183-04621bc5285e	52DE6BC7-B83B-4C8A-AAAD-2B6D0AB0E614	TCGA-HT-A61A		Primary Tumor	Solid Tissue		41	released	110	Tumor	Unknown	No	Not Reported	0	Left		Cerebrum	194	7664	Oligodendroglioma, NOS	no	2013	No	TRUE	9450/3	31-90 Days	primary	bec543f8-7e87-5ea9-9628-a7f04a7e7e85	C71.0	Nervous system, NOS	Seizures	G2			white	female	not hispanic or latino	Alive	20	-7664	509dc49e-8979-5446-ab10-04dc0197755c
TCGA-HT-7877-01A-11R-2403-07	TCGA-HT-7877	TCGA-HT-7877-01A	TP	Primary solid Tumor	TCGA-HT-7877-01A	0.8	Primary	3b111848-da6b-478d-a569-b249a8f820d5	c9bdae23-9523-46e1-8f14-e3c2a94e0200	TCGA-HT-7877	0.6	Primary Tumor	Solid Tissue	1.2		released		Tumor	Unknown	No	White Matter	0	Left		Cerebrum	4	7581	Oligodendroglioma, NOS	no	2011	No	TRUE	9450/3	>=181 Days	primary	bf910afe-0995-5657-b0b1-9e7e76e96893	C71.0	Nervous system, NOS	Headaches	G2			white	female	not hispanic or latino	Alive	20	-7581	dc072c96-ad08-5c8c-962a-e849b16eecd8
TCGA-TQ-A7RW-01A-11R-A33Z-07	TCGA-TQ-A7RW	TCGA-TQ-A7RW-01A	TP	Primary solid Tumor	TCGA-TQ-A7RW-01A		Primary	1cfcc0fb-8082-4d8d-a43c-f00fb95da97c	CD826C0A-8057-4BD6-A79A-51277F0E09A7	TCGA-TQ-A7RW		Primary Tumor	Solid Tissue		1022	released	90	Tumor	Unknown			511			Not Reported		12315	Mixed glioma			Yes	FALSE	9382/3		recurrence	0f361286-cbce-492d-ab64-bfd372295b90		Not Reported				TCGA-TQ-A7RW_diagnosis	white	male	hispanic or latino	Dead	32	-11804	680a39f9-2fc0-594e-b228-718b0144d071
TCGA-FG-8185-01A-11R-2256-07	TCGA-FG-8185	TCGA-FG-8185-01A	TP	Primary solid Tumor	TCGA-FG-8185-01A	0.9	Primary	9d268e1b-3998-47bf-aa25-094cc94bdb61	74a335ae-a23d-4cc8-abb1-b8eb6db90787	TCGA-FG-8185	0.3	Primary Tumor	Solid Tissue	1.3		released		Tumor	Unknown	No	White Matter	0	Right		Cerebrum	433	13621	Astrocytoma, anaplastic	no	2012	No	TRUE	9401/3	91-180 Days	primary	21382b4d-7002-5c10-bda6-0a0baec492a2	C71.0	Nervous system, NOS	Headaches	G3			white	male	not hispanic or latino	Alive	37	-13621	e0c8d6a2-698f-5d74-8aaf-0f1898672b4d
TCGA-DU-7014-01A-11R-2027-07	TCGA-DU-7014	TCGA-DU-7014-01A	TP	Primary solid Tumor	TCGA-DU-7014-01A	1	Primary	050f26d9-b105-412a-9e5b-36840a1843e3	a848a22c-c92d-42cc-8e0b-8e260b1f5622	TCGA-DU-7014	0.6	Primary Tumor	Unknown	1		released		Tumor	Unknown			3437			Not Reported		25302	Not Reported			Yes	FALSE	Not Reported		not reported	a7522a31-126b-440f-9822-801aff8dd802		Not Reported				TCGA-DU-7014_diagnosis	white	male	not hispanic or latino	Dead	59	-21865	a7df32df-04c1-521c-98ac-f34262bbfdca
TCGA-HT-7681-01A-11R-2403-07	TCGA-HT-7681	TCGA-HT-7681-01A	TP	Primary solid Tumor	TCGA-HT-7681-01A	0.9	Primary	9005e0ab-9301-4e7e-b980-62880373256d	d6ca1fd7-edd7-432c-a296-1cce50ce71df	TCGA-HT-7681	0.6	Primary Tumor	Solid Tissue	2.8		released		Tumor	Unknown	No	Not Reported	0	Right		Cerebrum	1359	10790	Mixed glioma	no	2009	No	TRUE	9382/3		primary	b07e96c3-742f-5f5a-9b64-558ee2f14ec4	C71.0	Nervous system, NOS		G2			white	female	not hispanic or latino	Alive	29	-10790	248603f3-f23c-50d5-bb57-507319a4ec9d
TCGA-S9-A7IS-01A-11R-A34F-07	TCGA-S9-A7IS	TCGA-S9-A7IS-01A	TP	Primary solid Tumor	TCGA-S9-A7IS-01A		Primary	c8b3135f-1455-40ee-bfd3-669961cffcb3	B8C99516-595F-4A10-B400-BEA806E9A6FA	TCGA-S9-A7IS		Primary Tumor	Solid Tissue		3506	released	160	Tumor	Unknown	No	Not Reported	0	Right		Cerebrum	241	12402	Astrocytoma, anaplastic	no	2004	No	TRUE	9401/3		primary	895b07a6-6300-5c34-8012-efcdc514a943	C71.0	Nervous system, NOS	Altered Mental Status	G3			white	female	not hispanic or latino	Dead	33	-12402	81d64528-b290-59fe-abb2-0cdccca84ba5
TCGA-QH-A86X-01A-11R-A36H-07	TCGA-QH-A86X	TCGA-QH-A86X-01A	TP	Primary solid Tumor	TCGA-QH-A86X-01A		Primary	66cac82b-7066-4bf9-933d-c9faaa7b5d50	CC0201F5-5747-4A46-A364-8EC6F16D67C1	TCGA-QH-A86X		Primary Tumor	Solid Tissue		7	released	240	Tumor	Unknown	No	Cerebral Cortex	0	Left		Cerebrum	337	12385	Oligodendroglioma, NOS	no	2013	No	TRUE	9450/3	91-180 Days	primary	718c8281-95da-54e2-9acc-4cfdec15bf3a	C71.0	Nervous system, NOS	Seizures	G2			white	male	not hispanic or latino	Alive	33	-12385	b3134e97-52d5-5184-a099-e5e251fad272
TCGA-QH-A65V-01A-11R-A29R-07	TCGA-QH-A65V	TCGA-QH-A65V-01A	TP	Primary solid Tumor	TCGA-QH-A65V-01A		Primary	3b7bc844-6490-46d9-bb72-081c634f588a	32E7C9B3-CC0B-4D62-9798-F48CDD2A1746	TCGA-QH-A65V		Primary Tumor	Solid Tissue		48	released	380	Tumor	Unknown	No	White Matter	0	Right		Cerebrum	384	15850	Oligodendroglioma, NOS	no	2013	No	TRUE	9450/3	0-30 Days	primary	df6387b2-3360-5fe1-b302-52839909c1c8	C71.0	Nervous system, NOS	Seizures	G2			white	female	not hispanic or latino	Alive	43	-15850	cb6d8d72-0812-55cf-8233-efdcef18c1cf
TCGA-HT-7616-01A-11R-2256-07	TCGA-HT-7616	TCGA-HT-7616-01A	TP	Primary solid Tumor	TCGA-HT-7616-01A	0.9	Primary	9bb4006b-fefc-412d-b0df-f11edc00495f	d8e58500-52b1-4fad-8a36-7ddec42b5632	TCGA-HT-7616	0.3	Primary Tumor	Solid Tissue	1.3		released		Tumor	Unknown	No	Not Reported	0	Right		Brain, NOS	7	27685	Oligodendroglioma, anaplastic	no	2007	No	TRUE	9451/3	0-30 Days	primary	e6b0cd58-7f08-5e52-91b3-aad4aa5519bb	C71.9	Nervous system, NOS	Seizures	G3			white	male	not hispanic or latino	Dead	75	-27685	9835e692-7e0d-519b-9435-c41b6e79b328
TCGA-FG-7636-01A-11R-2090-07	TCGA-FG-7636	TCGA-FG-7636-01A	TP	Primary solid Tumor	TCGA-FG-7636-01A	0.6	Primary	bf70c0a6-ca2d-4355-b5ba-738094382e28	f257e22a-45d4-4c1d-b18e-8dcd42ac04b4	TCGA-FG-7636	0.4	Primary Tumor	Solid Tissue	1.1		released		Tumor	Unknown	No	Not Reported	0	Left		Cerebrum	544	17843	Astrocytoma, anaplastic	no	2011	No	TRUE	9401/3	>=181 Days	primary	451a677d-1b8b-5bb7-b5a0-c4fdf85e8249	C71.0	Nervous system, NOS	Headaches	G3			white	male	not hispanic or latino	Alive	48	-17843	1fe9e1fd-56fa-5e79-903a-8b7bb1b25c57
TCGA-HT-7684-01A-11R-2256-07	TCGA-HT-7684	TCGA-HT-7684-01A	TP	Primary solid Tumor	TCGA-HT-7684-01A	0.9	Primary	f83775f2-6daf-4397-8e5c-a8d9f8d8c762	02500cb1-2f28-4624-b001-f5913284295e	TCGA-HT-7684	0.9	Primary Tumor	Solid Tissue	1.7		released		Tumor	Unknown	No	White Matter	0	Left		Cerebrum	184	21352	Mixed glioma	no	2008	No	TRUE	9382/3	0-30 Days	primary	818cac6d-b3ff-5d4f-9dfa-84b59d37e25c	C71.0	Nervous system, NOS	Headaches	G3			white	male	not hispanic or latino	Alive	58	-21352	a19d13f8-7ba2-5f6c-aae3-9d4acdb9a0f7
TCGA-DH-A7UR-01A-11R-A33Z-07	TCGA-DH-A7UR	TCGA-DH-A7UR-01A	TP	Primary solid Tumor	TCGA-DH-A7UR-01A		Primary	3f4d540a-5d6d-4c80-bc3f-32a679bd1302	F563DFEE-08E2-48B2-904D-EA5E3DEF6628	TCGA-DH-A7UR		Primary Tumor	Solid Tissue		1820	released	50	Tumor	Unknown	No	Not Reported	0	Right		Cerebrum	1650	21803	Oligodendroglioma, anaplastic	no	2008	No	TRUE	9451/3	>=181 Days	primary	68e42591-bdc8-58f3-bfb3-3aa5ecfa01f6	C71.0	Nervous system, NOS	Headaches	G3			white	female	not hispanic or latino	Alive	59	-21803	4183ee7a-61b0-5618-bd05-fe32cd48ee44
TCGA-CS-5396-01A-02R-1470-07	TCGA-CS-5396	TCGA-CS-5396-01A	TP	Primary solid Tumor	TCGA-CS-5396-01A	0.9	Primary	ce1ed4b3-af89-4bbd-b9a6-eefa007e4368	7ae9d388-1145-4549-91fe-0b8dc6d180fa	TCGA-CS-5396	0.8	Primary Tumor	Solid Tissue	1.6		released		Tumor	Unknown	No	Cerebral Cortex	0	Right		Brain, NOS	1631	19399	Oligodendroglioma, anaplastic	no	2010	No	TRUE	9451/3		primary	7bd2a3d1-a51f-5153-9269-d66dc3ff7422	C71.9	Nervous system, NOS	Headaches	G3			white	female	not hispanic or latino	Alive	53	-19399	125e95d2-7dcb-5197-a543-899ffc389fa2
TCGA-FG-7643-01A-11R-2090-07	TCGA-FG-7643	TCGA-FG-7643-01A	TP	Primary solid Tumor	TCGA-FG-7643-01A	0.8	Primary	71f68bc7-2612-4d84-8948-5a06d30af488	e6f58f35-8608-4620-b170-552a8a4ff85d	TCGA-FG-7643	0.6	Primary Tumor	Solid Tissue	1.3		released		Tumor	Unknown	No	Cerebral Cortex	0	Right		Cerebrum	611	18206	Mixed glioma	no	2011	No	TRUE	9382/3	91-180 Days	primary	9faf56f9-ffaa-5471-9c73-cf1c6e71d20a	C71.0	Nervous system, NOS	Seizures	G2			white	female	not hispanic or latino	Alive	49	-18206	8649bc0b-66b5-569e-932b-a9dff2083e9d
TCGA-S9-A6TZ-01A-21R-A32Q-07	TCGA-S9-A6TZ	TCGA-S9-A6TZ-01A	TP	Primary solid Tumor	TCGA-S9-A6TZ-01A		Primary	5b362149-9c35-4d31-8465-0adc0838dfc3	45EFB1C3-792D-4A76-B8D9-2AE35F151F03	TCGA-S9-A6TZ		Primary Tumor	Unknown		571	released	130	Tumor	Unknown	No	Cerebral Cortex	0	Left		Cerebrum	1120	14592	Astrocytoma, NOS	no	2011	No	TRUE	9400/3	>=181 Days	primary	3eac0ca9-70ec-5afd-bc87-de401dfd38cb	C71.0	Nervous system, NOS	Altered Mental Status	G2			white	female	not hispanic or latino	Alive	39	-14592	afb0a7ab-bf17-5e4f-92f9-31b2f5d4498f
TCGA-DH-A7UT-01A-12R-A34F-07	TCGA-DH-A7UT	TCGA-DH-A7UT-01A	TP	Primary solid Tumor	TCGA-DH-A7UT-01A		Primary	8ee5ef13-cefb-4882-ad66-b5ee9a7c5acd	D737A708-EBF5-41F9-9245-7438F71891F1	TCGA-DH-A7UT		Primary Tumor	Solid Tissue		118	released	70	Tumor	Unknown			404			Not Reported		11418	Not Reported			Yes	FALSE	Not Reported		not reported	4eb5885e-08ed-4c09-8203-bfbb0af283d6		Not Reported				TCGA-DH-A7UT_diagnosis	white	male	not hispanic or latino	Dead	30	-11014	b6060186-e708-5c02-9195-ba7e80fa7503
TCGA-CS-5397-01A-01R-1896-07	TCGA-CS-5397	TCGA-CS-5397-01A	TP	Primary solid Tumor	TCGA-CS-5397-01A	0.6	Primary	3aa33e48-1d5b-4c1f-a1dd-e663c3e9ded8	7082a52b-e688-4642-9bcc-e9c0b2eaf79a	TCGA-CS-5397	0.5	Primary Tumor	Solid Tissue	1.4		released		Tumor	Unknown	No	Cerebral Cortex	0	Left		Brain, NOS	194	19866	Astrocytoma, anaplastic	no	2010	No	TRUE	9401/3		primary	6daddcb8-496d-5f26-a60f-f8a115b0371c	C71.9	Nervous system, NOS	Sensory Changes	G3			white	female	not hispanic or latino	Dead	54	-19866	8ebd0906-629d-5171-8ad5-b8f485f7ebfa
TCGA-TQ-A7RN-01A-11R-A33Z-07	TCGA-TQ-A7RN	TCGA-TQ-A7RN-01A	TP	Primary solid Tumor	TCGA-TQ-A7RN-01A		Primary	d5dd6df4-cd9b-48d3-9dc5-e1aaa2d37836	87A66ECE-00EE-4D45-83BF-1A9F26D1DA8F	TCGA-TQ-A7RN		Primary Tumor	Solid Tissue		714	released	150	Tumor	Unknown	No	Cerebral Cortex	0	Left		Cerebrum	1026	11823	Oligodendroglioma, NOS	no	2011	No	TRUE	9450/3	>=181 Days	primary	addd28b5-8655-5de9-a636-792b79239bca	C71.0	Nervous system, NOS	Headaches	G2			white	male	hispanic or latino	Alive	32	-11823	662d079e-54e8-5927-9e8e-5e60c27b42ac
TCGA-DU-8161-01A-11R-2256-07	TCGA-DU-8161	TCGA-DU-8161-01A	TP	Primary solid Tumor	TCGA-DU-8161-01A	1	Primary	afd584b6-af9d-453c-bf23-21134a464844	867daa2d-0b54-4ac8-9203-ea592ea23953	TCGA-DU-8161	0.7	Primary Tumor	Solid Tissue	1		released		Tumor	Unknown			111			Not Reported		23175	Mixed glioma			Yes	FALSE	9382/3		recurrence	0fa64df4-52f5-45ac-a4a5-6de61173ee43		Not Reported				TCGA-DU-8161_diagnosis	white	female	not hispanic or latino	Dead	63	-23064	961c7edf-841e-561a-bf0d-008844f4bf98
TCGA-HT-7469-01A-11R-2256-07	TCGA-HT-7469	TCGA-HT-7469-01A	TP	Primary solid Tumor	TCGA-HT-7469-01A	1	Primary	3b977870-9e58-4f81-845c-347724171109	d79ea6e7-ce40-4e9a-9e82-61a6a517a571	TCGA-HT-7469	1	Primary Tumor	Solid Tissue	1.5		released		Tumor	Unknown	No	Cerebral Cortex	0	Left		Cerebrum	351	11097	Oligodendroglioma, anaplastic	no	2011	No	TRUE	9451/3	0-30 Days	primary	a8bc07f5-1362-5a41-b37d-a144a65e4a16	C71.0	Nervous system, NOS	Motor or Movement Changes	G3			white	male	not hispanic or latino	Dead	30	-11097	3ab6bb64-bc27-5a8a-9571-ea36b6cc0e9f
TCGA-DB-A75L-01A-11R-A32Q-07	TCGA-DB-A75L	TCGA-DB-A75L-01A	TP	Primary solid Tumor	TCGA-DB-A75L-01A		Primary	0fe6a59f-a2c4-4afe-b68c-59d0459bb353	A725AA31-18ED-47A2-9393-E811952AD9B3	TCGA-DB-A75L		Primary Tumor	Unknown		75	released	100	Tumor	OCT	No	Cerebral Cortex	0	Left		Cerebrum	342	13338	Astrocytoma, anaplastic	no	2013	No	TRUE	9401/3	91-180 Days	primary	3f347bcb-b3ba-50c6-b103-cfb5a6ce18ae	C71.0	Nervous system, NOS	Seizures	G3			white	female	not hispanic or latino	Alive	36	-13338	86267280-2f13-5051-8c17-cc90363c80a8
TCGA-DU-6404-01A-11R-1708-07	TCGA-DU-6404	TCGA-DU-6404-01A	TP	Primary solid Tumor	TCGA-DU-6404-01A	0.6	Primary	1f5a0c14-d1c1-4e88-bc19-abfafff97445	448e076d-612e-4f74-bf9b-ce96b3dc8426	TCGA-DU-6404	0.3	Primary Tumor	Solid Tissue	1		released		Tumor	Unknown			1154			Not Reported		10175	Oligodendroglioma, anaplastic			Yes	FALSE	9451/3		recurrence	5f1cd436-82e3-445c-b3ed-b4217f506d7d		Not Reported				TCGA-DU-6404_diagnosis	white	female	not hispanic or latino	Dead	24	-9021	88b9429e-0435-58cd-a529-e07c10bc0097
TCGA-DU-6404-02B-11R-A36H-07	TCGA-DU-6404	TCGA-DU-6404-02B	TR	Recurrent Solid Tumor	TCGA-DU-6404-02B		Recurrence	30466de1-8963-4208-b4b6-3f635992b970	4A27AEBA-B999-4F7F-B28F-CCC5AD367BA2	TCGA-DU-6404		Recurrent Tumor	Solid Tissue		4843	released	360	Tumor	Unknown			1154			Not Reported		10175	Oligodendroglioma, anaplastic			Yes	FALSE	9451/3		recurrence	5f1cd436-82e3-445c-b3ed-b4217f506d7d		Not Reported				TCGA-DU-6404_diagnosis	white	female	not hispanic or latino	Dead	24	-9021	88b9429e-0435-58cd-a529-e07c10bc0097
TCGA-QH-A65Z-01A-11R-A29R-07	TCGA-QH-A65Z	TCGA-QH-A65Z-01A	TP	Primary solid Tumor	TCGA-QH-A65Z-01A		Primary	35d76ad8-2d68-4c93-aaaa-08a3feb46a22	BA60EA12-509F-4699-AADC-BA0CA105BDAB	TCGA-QH-A65Z		Primary Tumor	Solid Tissue		19	released	210	Tumor	Unknown	No	White Matter	0	Right		Cerebrum	427	19921	Oligodendroglioma, NOS	no	2013	No	TRUE	9450/3	0-30 Days	primary	578de9f8-3fce-5803-87ff-d9c79bbb9c05	C71.0	Nervous system, NOS	Seizures	G2			white	male	not hispanic or latino	Alive	54	-19921	c7c0b962-f7b3-5aab-9a83-d95cce3efc0d
TCGA-WY-A858-01A-11R-A36H-07	TCGA-WY-A858	TCGA-WY-A858-01A	TP	Primary solid Tumor	TCGA-WY-A858-01A		Primary	64160d0f-2443-44c0-9604-88624381985d	1CC7D858-5937-4D9D-8C7A-355F24D49219	TCGA-WY-A858		Primary Tumor	Solid Tissue		1233	released	70	Tumor	OCT	No	Not Reported	0	Left		Cerebrum	1337	11855	Astrocytoma, anaplastic	no	2010	No	TRUE	9401/3	0-30 Days	primary	dc5260bf-ca37-5e7f-848f-560a832fa647	C71.0	Nervous system, NOS	Headaches	G3			white	female	Unknown	Alive	32	-11855	e0ebf142-1f6f-50a4-8145-0eeeecf74af0
TCGA-S9-A89V-01A-11R-A36H-07	TCGA-S9-A89V	TCGA-S9-A89V-01A	TP	Primary solid Tumor	TCGA-S9-A89V-01A		Primary	ec704e76-64fd-4bcb-a75d-00df3f75ff7c	2D3BF6FF-3A5D-4012-A84C-9E51D31770F2	TCGA-S9-A89V		Primary Tumor	Solid Tissue		472	released	90	Tumor	Unknown	No	Cerebral Cortex	0	Right		Cerebrum	569	25570	Astrocytoma, anaplastic	no	2012	No	TRUE	9401/3	>=181 Days	primary	0b158f1d-c80a-5ea7-a7fd-4859d6edadf2	C71.0	Nervous system, NOS	Motor or Movement Changes	G3			white	male	not hispanic or latino	Alive	70	-25570	51ffd3e1-68bd-54fe-a6f1-0acc67882d8f
TCGA-QH-A6CX-01A-11R-A32Q-07	TCGA-QH-A6CX	TCGA-QH-A6CX-01A	TP	Primary solid Tumor	TCGA-QH-A6CX-01A		Primary	6297f224-7379-4fcd-86f7-0a2410ea5cd1	FD9CC0AD-0EDC-4B6F-BE5E-ACBB0154EA3F	TCGA-QH-A6CX		Primary Tumor	Unknown		23	released	270	Tumor	Unknown			273			Not Reported		24525	Not Reported			Yes	FALSE	Not Reported		not reported	959347b4-b617-43d7-afb7-ad96c3fc3bbe		Not Reported				TCGA-QH-A6CX_diagnosis	white	male	not hispanic or latino	Dead	66	-24252	5f929a76-6a58-59bc-a5ff-1579c69e18b2
TCGA-HT-A61B-01A-11R-A29R-07	TCGA-HT-A61B	TCGA-HT-A61B-01A	TP	Primary solid Tumor	TCGA-HT-A61B-01A		Primary	32c901f6-b277-4870-b3f4-7a7ce53f124e	24042BE1-BDC3-41A3-93EE-872D5E3B99F3	TCGA-HT-A61B		Primary Tumor	Solid Tissue		101	released	260	Tumor	Unknown	No	Not Reported	0	Left		Cerebrum	533	8335	Astrocytoma, anaplastic	no	2012	No	TRUE	9401/3	0-30 Days	primary	78b0778d-5ed8-5c7f-a5a4-ec8b22e6b703	C71.0	Nervous system, NOS	Seizures	G3			white	male	not hispanic or latino	Alive	22	-8335	4b6ca637-a4f6-52ad-8d41-ee15ff13e530
TCGA-P5-A5ET-01A-11R-A27Q-07	TCGA-P5-A5ET	TCGA-P5-A5ET-01A	TP	Primary solid Tumor	TCGA-P5-A5ET-01A		Primary	d6725a25-19cd-49c3-96ba-a3fe3299ad0d	A28115C7-0F60-442C-BE10-8B93D06F5CEB	TCGA-P5-A5ET		Primary Tumor	Solid Tissue		98	released	400	Tumor	OCT	No	Not Reported	0	Right		Cerebrum	0	10027	Oligodendroglioma, NOS	no	2012	No	TRUE	9450/3	91-180 Days	primary	4e34296b-cbaa-51d3-ac7a-52d7c10b4df3	C71.0	Nervous system, NOS	Headaches	G2			white	male	not hispanic or latino	Alive	27	-10027	3b37c3ae-302b-519f-9aba-4ccbd268ba0a
TCGA-FG-A6IZ-01A-11R-A31N-07	TCGA-FG-A6IZ	TCGA-FG-A6IZ-01A	TP	Primary solid Tumor	TCGA-FG-A6IZ-01A		Primary	40fcf5b5-8d36-4f41-8871-4313b4df4af3	999D85F3-3DE0-4A08-BCB7-46078C8349A8	TCGA-FG-A6IZ		Primary Tumor	Solid Tissue		157	released	240	Tumor	OCT	No	Cerebral Cortex	0	Left		Cerebrum	457	22275	Oligodendroglioma, NOS	no	2013	No	TRUE	9450/3	0-30 Days	primary	e00bb39e-a67d-5dc2-9c47-5c38485cd725	C71.0	Nervous system, NOS	Seizures	G2			white	male	not hispanic or latino	Alive	60	-22275	3a226e33-0d4d-560f-9dc4-028d004aa297
TCGA-QH-A6X8-01A-12R-A32Q-07	TCGA-QH-A6X8	TCGA-QH-A6X8-01A	TP	Primary solid Tumor	TCGA-QH-A6X8-01A		Primary	01ee4ea4-d1b1-4950-8d4b-d3644690e86f	01982953-8F6F-4BDE-B645-824E04C6CAAB	TCGA-QH-A6X8		Primary Tumor	Unknown		54	released	330	Tumor	Unknown	No	White Matter	0	Left		Cerebrum	509	20771	Oligodendroglioma, anaplastic	no	2013	No	TRUE	9451/3	0-30 Days	primary	0a8dba89-41ce-5dc6-8a8d-5aec84e1cae2	C71.0	Nervous system, NOS	Altered Mental Status	G3			white	female	not hispanic or latino	Alive	56	-20771	23dfea62-e004-5ebe-a44b-bf36660f6094
TCGA-P5-A5EV-01A-11R-A27Q-07	TCGA-P5-A5EV	TCGA-P5-A5EV-01A	TP	Primary solid Tumor	TCGA-P5-A5EV-01A		Primary	215d0a23-3e8d-4888-a971-3643e57b4c36	FDEF19AA-E140-405F-8BF4-76DB956CCFCE	TCGA-P5-A5EV		Primary Tumor	Solid Tissue		86	released	130	Tumor	OCT	No	Not Reported	0	Left		Cerebrum	7	14310	Astrocytoma, NOS	no	2012	No	TRUE	9400/3	31-90 Days	primary	14a013d8-ac13-53b1-a797-e34b0fe52f0f	C71.0	Nervous system, NOS	Seizures	G2			white	male	not hispanic or latino	Alive	39	-14310	f3ac5af8-69c0-5443-9f19-ecd1180f83f7
TCGA-S9-A6WL-01A-21R-A33Z-07	TCGA-S9-A6WL	TCGA-S9-A6WL-01A	TP	Primary solid Tumor	TCGA-S9-A6WL-01A		Primary	1ef08894-a6fa-42b7-b3fb-d5973dd9f944	55E391EF-4395-4ED7-8B56-DBDA1EB61FD3	TCGA-S9-A6WL		Primary Tumor	Solid Tissue		545	released	130	Tumor	Unknown	No	Cerebral Cortex	0	Right		Cerebrum	946	19234	Astrocytoma, anaplastic	no	2012	No	TRUE	9401/3	0-30 Days	primary	318736a2-76ae-5881-a940-59b002fda9b9	C71.0	Nervous system, NOS	Seizures	G3			white	male	not hispanic or latino	Alive	52	-19234	c2d109ba-ca93-5fd1-b91f-fbddb04d6bb8
TCGA-S9-A6TY-01A-12R-A32Q-07	TCGA-S9-A6TY	TCGA-S9-A6TY-01A	TP	Primary solid Tumor	TCGA-S9-A6TY-01A		Primary	ef30940b-403d-4de4-b1aa-bffef562948c	13C1027F-56A6-4710-946D-25B496BA6315	TCGA-S9-A6TY		Primary Tumor	Unknown		614	released	130	Tumor	Unknown	No	Cerebral Cortex	0	Left		Cerebrum	1076	18564	Oligodendroglioma, NOS	no	2011	No	TRUE	9450/3	0-30 Days	primary	b0f2d33a-18e7-51a7-a19a-be7fd08a7244	C71.0	Nervous system, NOS	Seizures	G2			white	male	not hispanic or latino	Alive	50	-18564	e5be2f5f-b4c0-5e6b-8dbd-ceadf4b53d95
TCGA-P5-A733-01A-11R-A32Q-07	TCGA-P5-A733	TCGA-P5-A733-01A	TP	Primary solid Tumor	TCGA-P5-A733-01A		Primary	342d5641-1882-4b24-b0ad-7027d5b97658	4F732BEF-ADE0-4381-8D60-FB0034115C6D	TCGA-P5-A733		Primary Tumor	Unknown		134	released	300	Tumor	OCT	No		0	Left		Cerebrum	414	19142	Astrocytoma, NOS	no	2013	No	TRUE	9400/3		primary	58762fdb-f35d-59fd-bef9-041ce6ef653e	C71.0	Nervous system, NOS		G2			white	female	not hispanic or latino	Alive	52	-19142	cdc186ff-ce65-504b-8985-00bffceafa7c
TCGA-FG-A4MW-01A-11R-A26U-07	TCGA-FG-A4MW	TCGA-FG-A4MW-01A	TP	Primary solid Tumor	TCGA-FG-A4MW-01A		Primary	6843e29f-57b9-45e9-8aa3-c28fa5d0cd68	E9D4D450-3905-4D11-A814-7B1049A8F3A4	TCGA-FG-A4MW		Primary Tumor	Solid Tissue		64	released	220	Tumor	Unknown	No	Not Reported	0	Right		Frontal lobe	559	23077	Mixed glioma	no	2012	No	TRUE	9382/3	0-30 Days	primary	2ea54b7c-ca27-510b-8d5e-c2c6a2e47a76	C71.1	Nervous system, NOS	Seizures	G3			white	male	not hispanic or latino	Dead	63	-23077	e0a6be61-a71a-5f02-b0a8-7ea1e567691e
TCGA-FG-A4MT-02A-11R-A29R-07	TCGA-FG-A4MT	TCGA-FG-A4MT-02A	TR	Recurrent Solid Tumor	TCGA-FG-A4MT-02A		Recurrence	c83c991f-442c-471b-9019-318f6da5d97f	592AF347-5CB0-43E7-8950-D78B9A2D670B	TCGA-FG-A4MT		Recurrent Tumor	Solid Tissue		827	released	250	Tumor	Unknown	No	Not Reported	0	Left		Temporal lobe	1164	10082	Oligodendroglioma, NOS	no	2010	No	TRUE	9450/3	0-30 Days	primary	1306bc1a-dcb7-5716-abac-5c6a3630bda2	C71.2	Nervous system, NOS	Seizures	G2			white	female	not hispanic or latino	Alive	27	-10082	5843684e-f7d6-51dc-a1c3-253a3537c432
TCGA-DU-5871-01A-12R-1708-07	TCGA-DU-5871	TCGA-DU-5871-01A	TP	Primary solid Tumor	TCGA-DU-5871-01A	1	Primary	85df37a7-8752-4a2e-831f-5ce639ce9190	fc11347a-6c78-46ed-a07d-46d44a165260	TCGA-DU-5871	0.9	Primary Tumor	Solid Tissue	1.7		released		Tumor	Unknown	No	White Matter	0	Left		Brain, NOS	576	13673	Mixed glioma	no	2009	No	TRUE	9382/3	0-30 Days	primary	7e5b2fb7-9a43-565f-8c8b-61b06165402a	C71.9	Nervous system, NOS	Seizures	G2			white	female	not hispanic or latino	Alive	37	-13673	a84761a0-ddc5-5672-9c5c-b252b8340cd4
TCGA-DB-A64W-01A-11R-A29R-07	TCGA-DB-A64W	TCGA-DB-A64W-01A	TP	Primary solid Tumor	TCGA-DB-A64W-01A		Primary	3193b9c5-0768-4d3d-a909-785ca78c3bf9	9F52D767-A4C4-4D70-BB04-0BED173FA2D6	TCGA-DB-A64W		Primary Tumor	Solid Tissue		289	released	100	Tumor	OCT	No	Cerebral Cortex	0	Right		Cerebrum	438	23936	Mixed glioma	no	2012	No	TRUE	9382/3	>=181 Days	primary	64eb302f-396f-52d9-98a8-0c42e95eb0e2	C71.0	Nervous system, NOS	Seizures	G3			white	female	not hispanic or latino	Dead	65	-23936	e3c8eb7c-756c-5976-944f-3e0cf6688632
TCGA-DU-A7TD-01A-12R-A34F-07	TCGA-DU-A7TD	TCGA-DU-A7TD-01A	TP	Primary solid Tumor	TCGA-DU-A7TD-01A		Primary	04bf359b-e535-467a-bad7-4c1284c6adf4	0DDAB8E8-54DA-495A-9A4B-9D9A3CFE5DB7	TCGA-DU-A7TD		Primary Tumor	Solid Tissue		616	released	530	Tumor	Unknown	No		0	Right		Cerebrum	228	19025	Mixed glioma	no	2012	No	TRUE	9382/3	0-30 Days	primary	01e45df7-ea75-5b9e-bb8d-088f6d1b41ba	C71.0	Nervous system, NOS	Motor or Movement Changes	G3			white	male	not hispanic or latino	Dead	52	-19025	25376955-cfdd-5e81-bb11-9019542a7d5f
TCGA-DU-5870-01A-11R-1708-07	TCGA-DU-5870	TCGA-DU-5870-01A	TP	Primary solid Tumor	TCGA-DU-5870-01A	0.8	Primary	25e75875-4a84-4c29-9030-0e0922bd6567	5A7D5219-AFF1-4DC0-9A8B-F6403D021501	TCGA-DU-5870	0.7	Primary Tumor	Solid Tissue	0.9		released		Tumor	Unknown	No	Not Reported	0	Right		Brain, NOS	5546	12764	Oligodendroglioma, NOS	no	1995	No	TRUE	9450/3	>=181 Days	primary	13c464b8-bd62-5d47-91ff-4b2c9183c48b	C71.9	Nervous system, NOS	Headaches	G2			white	female	not hispanic or latino	Alive	34	-12764	5633883a-5a20-5246-9032-1fe81d3ae2dc
TCGA-S9-A6UA-01A-12R-A33Z-07	TCGA-S9-A6UA	TCGA-S9-A6UA-01A	TP	Primary solid Tumor	TCGA-S9-A6UA-01A		Primary	a8aa5e06-435b-41e3-a883-2cdaccf8837b	7F0ED679-C54A-4B51-ACD8-CF1E2EB2BCFA	TCGA-S9-A6UA		Primary Tumor	Solid Tissue		1989	released	80	Tumor	Unknown			161			Not Reported		24403	Not Reported			Yes	FALSE	Not Reported		not reported	05edada3-978a-4583-9bae-77a477165a15		Not Reported				TCGA-S9-A6UA_diagnosis	white	male	not hispanic or latino	Dead	66	-24242	0a84d28a-5881-51c3-9ccb-7c638ebc5b8a
TCGA-TM-A84B-01A-11R-A36H-07	TCGA-TM-A84B	TCGA-TM-A84B-01A	TP	Primary solid Tumor	TCGA-TM-A84B-01A		Primary	05c7e7ca-5394-4015-98e4-64b4eb4a80e5	011132B0-CA1B-4F19-B338-050E69F2E2FC	TCGA-TM-A84B		Primary Tumor	Solid Tissue		417	released	80	Tumor	Unknown	No	Not Reported	0	Left		Cerebrum	758	14933	Astrocytoma, anaplastic	no	2012	No	TRUE	9401/3	0-30 Days	primary	db595469-f0bd-5a22-be56-daa15d13d9e9	C71.0	Nervous system, NOS	Seizures	G3			white	male	not hispanic or latino	Dead	40	-14933	b04eb0f2-5c48-559c-9405-5fda4c76d86a
TCGA-HT-A615-01A-11R-A29R-07	TCGA-HT-A615	TCGA-HT-A615-01A	TP	Primary solid Tumor	TCGA-HT-A615-01A		Primary	ec131e58-915c-444d-9d6f-f1c7d8038ecd	34BD1967-CF9D-4B21-866A-BB100739E1C9	TCGA-HT-A615		Primary Tumor	Solid Tissue		300	released	140	Tumor	Unknown	No	Not Reported	0	Left		Cerebrum	515	13892	Oligodendroglioma, NOS	no	2012	No	TRUE	9450/3	0-30 Days	primary	e8c3946b-740e-577b-8aa7-f9e4e9fe7600	C71.0	Nervous system, NOS	Seizures	G2			white	female	not hispanic or latino	Alive	38	-13892	444042c0-eb7a-5a9b-92c1-6c58921c436c
TCGA-CS-5393-01A-01R-1470-07	TCGA-CS-5393	TCGA-CS-5393-01A	TP	Primary solid Tumor	TCGA-CS-5393-01A	1	Primary	bbe14c8c-8917-434a-8095-f8883e680baf	760b381f-f65d-4a68-a1e6-381afda2d805	TCGA-CS-5393	0.3	Primary Tumor	Solid Tissue	1.6		released		Tumor	Unknown	No	Cerebral Cortex	0	Left		Brain, NOS	1222	14418	Astrocytoma, anaplastic	no	2008	Yes	TRUE	9401/3	91-180 Days	primary	8e6f41df-fef4-567c-94a5-61c01353dfc1	C71.9	Nervous system, NOS	Headaches	G3			white	male	not reported	Alive	39	-14418	8dcecc37-9dd1-5204-b3e4-0711990c92a1
TCGA-DH-A66D-01A-11R-A31N-07	TCGA-DH-A66D	TCGA-DH-A66D-01A	TP	Primary solid Tumor	TCGA-DH-A66D-01A		Primary	e83b9444-2a56-454b-8b52-15841b7184a1	44D22FE9-2B47-4638-A97F-3C89890D9504	TCGA-DH-A66D		Primary Tumor	Solid Tissue		404	released	380	Tumor	Unknown	No	Not Reported	0	Right		Cerebrum	846	15866	Astrocytoma, anaplastic	no	2012	No	TRUE	9401/3	0-30 Days	primary	c5f71302-7864-5f96-87ed-6af8141d217e	C71.0	Nervous system, NOS	Seizures	G3			white	female	not hispanic or latino	Alive	43	-15866	5d83b494-bfec-5ec9-b669-dbabadb9ec61
TCGA-DU-7018-01A-11R-2027-07	TCGA-DU-7018	TCGA-DU-7018-01A	TP	Primary solid Tumor	TCGA-DU-7018-01A	1	Primary	fe98f78b-2c80-4999-b430-e1d95a53f356	caa41707-cb2e-4c3f-bae9-ddf6b21d5d4f	TCGA-DU-7018	0.5	Primary Tumor	Unknown	1		released		Tumor	Unknown	No	Not Reported	0	Right		Cerebrum	933	21019	Oligodendroglioma, anaplastic	no	2006	No	TRUE	9451/3	>=181 Days	primary	2f2c48c0-f497-51fb-b8eb-e1b4f3c86f4d	C71.0	Nervous system, NOS	Seizures	G3			white	female	not hispanic or latino	Dead	57	-21019	20d3fc0d-0f5a-50ab-b20c-f99a99ad28f7
TCGA-VM-A8C8-01A-11R-A36H-07	TCGA-VM-A8C8	TCGA-VM-A8C8-01A	TP	Primary solid Tumor	TCGA-VM-A8C8-01A		Primary	864a79f7-5a45-42f5-99c5-297d282b0593	11BD5D8D-FB5B-4D96-A421-EC8524E8AA6C	TCGA-VM-A8C8		Primary Tumor	Solid Tissue		959	released		Tumor	Unknown	No	Not Reported	0	Right		Cerebrum	1397	18494	Oligodendroglioma, NOS	no	2011	No	TRUE	9450/3	>=181 Days	primary	12bcca94-ee52-5d03-900c-d775855a3775	C71.0	Nervous system, NOS	Motor or Movement Changes	G2			white	female	Unknown	Alive	50	-18494	d2aa8181-d5af-5570-ba2f-9b1212d51491
TCGA-DU-6392-01A-11R-1708-07	TCGA-DU-6392	TCGA-DU-6392-01A	TP	Primary solid Tumor	TCGA-DU-6392-01A	1	Primary	14780bb2-67a9-4aca-bce4-12793fb1808e	ebd2fe7e-1d87-4831-b605-b6837c3da443	TCGA-DU-6392	0.6	Primary Tumor	Solid Tissue	1		released		Tumor	Unknown	No	White Matter	0	Right		Cerebrum	6423	12836	Astrocytoma, anaplastic	no	1993	No	TRUE	9401/3	0-30 Days	primary	2513548c-257f-593f-9c72-41ccb2f81bf3	C71.0	Nervous system, NOS	Seizures	G3			white	female	not hispanic or latino	Alive	35	-12836	27cf87fa-5929-5401-908f-7bd8f00d79d5
TCGA-HT-A74H-01A-11R-A32Q-07	TCGA-HT-A74H	TCGA-HT-A74H-01A	TP	Primary solid Tumor	TCGA-HT-A74H-01A		Primary	10712c77-9a19-4bb7-ac1a-b74a0a50f2be	436222D6-7870-4C4A-8F3A-50562E9AB8A3	TCGA-HT-A74H		Primary Tumor	Unknown		121	released	220	Tumor	OCT	No	Not Reported	0	Left		Cerebrum	74	22850	Astrocytoma, anaplastic	no	2013	No	TRUE	9401/3	>=181 Days	primary	14dd4904-a352-5d1d-bfbf-1ac175f8f1e7	C71.0	Nervous system, NOS	Seizures	G3			white	male	not hispanic or latino	Alive	62	-22850	acae4d63-73be-58f7-a980-eb1e44041fe3
TCGA-P5-A780-01A-12R-A32Q-07	TCGA-P5-A780	TCGA-P5-A780-01A	TP	Primary solid Tumor	TCGA-P5-A780-01A		Primary	5cc154c6-d6a0-49d9-acc2-309eccc60659	6EBF635A-6875-4843-815A-3E4E25B61BA6	TCGA-P5-A780		Primary Tumor	Unknown		92	released	230	Tumor	OCT	No		0	Right		Cerebrum	72	16161	Astrocytoma, anaplastic	no	2013	No	TRUE	9401/3		primary	6c1adaf5-2825-5420-a6a2-9260e5cacc74	C71.0	Nervous system, NOS		G3			white	female	not hispanic or latino	Alive	44	-16161	66b30902-5a48-5a1d-84b8-0cead10dc412
TCGA-P5-A5EY-01A-11R-A27Q-07	TCGA-P5-A5EY	TCGA-P5-A5EY-01A	TP	Primary solid Tumor	TCGA-P5-A5EY-01A		Primary	76994c12-2421-4f1b-a052-e7c62a9cd0ea	13BDC5C7-92EB-4FCD-ACAB-8005C2F099D4	TCGA-P5-A5EY		Primary Tumor	Solid Tissue		65	released	550	Tumor	OCT	No	Not Reported	0	Right		Cerebrum	72	7716	Astrocytoma, NOS	no	2012	No	TRUE	9400/3	0-30 Days	primary	c473d1d7-4a36-5e7a-a220-b2642485a19d	C71.0	Nervous system, NOS	Seizures	G2			white	male	not hispanic or latino	Alive	21	-7716	c751ffd8-6065-5242-ad34-2b27ebe7cda2
TCGA-DB-A75M-01A-11R-A32Q-07	TCGA-DB-A75M	TCGA-DB-A75M-01A	TP	Primary solid Tumor	TCGA-DB-A75M-01A		Primary	32d6a64e-a8f5-4691-9fc8-b8c0ad241ea0	C19F2C06-B479-44A0-8BE2-A7DDD650D879	TCGA-DB-A75M		Primary Tumor	Unknown		189	released	250	Tumor	OCT	No	Cerebral Cortex	0	Right		Cerebrum	544	17289	Astrocytoma, NOS	no	2013	No	TRUE	9400/3	>=181 Days	primary	bf82f404-fa52-5b88-b7dd-ed28032924cb	C71.0	Nervous system, NOS	Seizures	G2			white	male	not hispanic or latino	Alive	47	-17289	e93a7b6a-6250-54e0-b464-0513b5433df3
TCGA-DU-A5TY-01A-11R-A28M-07	TCGA-DU-A5TY	TCGA-DU-A5TY-01A	TP	Primary solid Tumor	TCGA-DU-A5TY-01A		Primary	f0739840-9fdf-4fb1-8581-542d901e7058	70236BAA-BD1E-4AA3-A8D8-63F27289B160	TCGA-DU-A5TY		Primary Tumor	Solid Tissue		276	released	130	Tumor	Unknown	No	Not Reported	0	Left		Cerebrum	1033	16945	Astrocytoma, anaplastic	no	2012	No	TRUE	9401/3	0-30 Days	primary	8148b8df-33c4-5282-891e-5ff7eac69adf	C71.0	Nervous system, NOS	Seizures	G3			white	female	not hispanic or latino	Dead	46	-16945	9e2d4899-24fc-52f7-9eff-a7cca21f3d67
TCGA-DB-5274-01A-01R-1470-07	TCGA-DB-5274	TCGA-DB-5274-01A	TP	Primary solid Tumor	TCGA-DB-5274-01A	1.6	Primary	dc38268f-ee27-4ab1-a811-1c8de3b2c2c3	e287cee7-9711-450c-817e-238d8c3978ed	TCGA-DB-5274	0.7	Primary Tumor	Solid Tissue	1.7		released		Tumor	Unknown	No	Cerebral Cortex	0	Left		Cerebrum	2289	13680	Mixed glioma	no	2006	No	TRUE	9382/3	31-90 Days	primary	6dcec3e7-ebd8-53e3-a2d4-70b5996e7d02	C71.0	Nervous system, NOS	Headaches	G3			white	female	not hispanic or latino	Alive	37	-13680	6891d2a7-cf7f-54cb-a9d2-98919c11adec
TCGA-S9-A7IZ-01A-11R-A34F-07	TCGA-S9-A7IZ	TCGA-S9-A7IZ-01A	TP	Primary solid Tumor	TCGA-S9-A7IZ-01A		Primary	b427c72f-8ebd-47a4-8e72-04024625e0b6	82CF208A-A8F2-4BE1-85DF-C6145FCC6B19	TCGA-S9-A7IZ		Primary Tumor	Solid Tissue		140	released	130	Tumor	Unknown	No	Cerebral Cortex	0	Left		Cerebrum	608	17874	Astrocytoma, anaplastic	no	2013	No	TRUE	9401/3	0-30 Days	primary	4df5440c-4335-5583-ba9b-349a8cd19aac	C71.0	Nervous system, NOS	Seizures	G3			white	female	not hispanic or latino	Alive	48	-17874	eea25147-f2f3-5e19-b53d-7acac5f9fe56
TCGA-HT-8104-01A-11R-2404-07	TCGA-HT-8104	TCGA-HT-8104-01A	TP	Primary solid Tumor	TCGA-HT-8104-01A	0.7	Primary	13845ba9-5fc0-408a-8ca9-ac32511765b7	be808788-d11d-4e91-8b52-6d830d1cb5ce	TCGA-HT-8104	0.7	Primary Tumor	Solid Tissue	1.3		released		Tumor	Unknown	No	White Matter	0	Left		Cerebrum	372	18748	Astrocytoma, anaplastic	no	2010	No	TRUE	9401/3	0-30 Days	primary	295813a8-7a75-5b4c-808f-e732e2d68a74	C71.0	Nervous system, NOS	Motor or Movement Changes	G3			white	female	not hispanic or latino	Alive	51	-18748	919bf5b1-5502-5993-a63a-6266b963e866
TCGA-HT-A5R5-01A-11R-A28M-07	TCGA-HT-A5R5	TCGA-HT-A5R5-01A	TP	Primary solid Tumor	TCGA-HT-A5R5-01A		Primary	e2f412cd-bb4f-4185-8f81-fa3fb49c005d	9A308F04-2E34-40CB-97FC-A3A5D111FA25	TCGA-HT-A5R5		Primary Tumor	Solid Tissue		194	released	260	Tumor	OCT	No	Not Reported	0	Left		Cerebrum	4	12403	Oligodendroglioma, NOS	no	2012	No	TRUE	9450/3	31-90 Days	primary	93acccbb-216e-551c-8040-4deecba3b748	C71.0	Nervous system, NOS	Seizures	G2			white	female	hispanic or latino	Alive	33	-12403	5887a15a-e92a-5f61-81ba-18c1a96daf59
TCGA-DH-A669-01A-12R-A31N-07	TCGA-DH-A669	TCGA-DH-A669-01A	TP	Primary solid Tumor	TCGA-DH-A669-01A		Primary	78a57936-140f-4593-9bf4-30b850247fab	4CE3DBDD-6A16-46B2-A8AA-80A0D8702116	TCGA-DH-A669		Primary Tumor	Solid Tissue		2274	released	80	Tumor	Unknown			260			Not Reported		26069	Oligodendroglioma, anaplastic			Yes	FALSE	9451/3		recurrence	a1b43e7c-244f-4b93-870c-1895cfbc2209		Not Reported				TCGA-DH-A669_diagnosis	white	male	not hispanic or latino	Dead	70	-25809	315d8775-88b8-56f5-b883-326a543291aa
TCGA-DU-6407-01A-13R-1708-07	TCGA-DU-6407	TCGA-DU-6407-01A	TP	Primary solid Tumor	TCGA-DU-6407-01A	0.8	Primary	29d91f2b-c040-46bc-9b9e-3a41790dc664	6314fa6c-9eac-4d75-b5c5-3f0393ddc77c	TCGA-DU-6407	0.5	Primary Tumor	Solid Tissue	0.8		released		Tumor	Unknown			2397			Not Reported		15418	Oligodendroglioma, NOS			Yes	FALSE	9450/3		metastasis	055242df-8b47-459e-a847-9ca4e9e4354d		Not Reported				TCGA-DU-6407_diagnosis	white	female	not hispanic or latino	Dead	35	-13021	acb0407b-3096-54fb-bead-bd4a9a725702
TCGA-FG-A60L-01A-12R-A31N-07	TCGA-FG-A60L	TCGA-FG-A60L-01A	TP	Primary solid Tumor	TCGA-FG-A60L-01A		Primary	b82e8a8b-1274-4c00-a264-962ee6e5dd21	E6DA1846-7274-44A3-99DE-65EE1FC91D6E	TCGA-FG-A60L		Primary Tumor	Solid Tissue		121	released	220	Tumor	Unknown	No	Not Reported	0	Left		Cerebrum	655	12580	Astrocytoma, NOS	no	2012	No	TRUE	9400/3	0-30 Days	primary	41eb2f0e-8065-5362-acd6-070907c00325	C71.0	Nervous system, NOS	Seizures	G2			white	female	not hispanic or latino	Alive	34	-12580	f668c63d-b72c-5d7c-a7d2-2b632e2379f6
TCGA-RY-A83X-01A-11R-A36H-07	TCGA-RY-A83X	TCGA-RY-A83X-01A	TP	Primary solid Tumor	TCGA-RY-A83X-01A		Primary	5c88e117-ac37-49a9-a3d9-a1059b6a3671	0964A173-152D-4C42-BBBC-19AFB12DC8E6	TCGA-RY-A83X		Primary Tumor	Solid Tissue		486	released	130	Tumor	Unknown	No	Cerebral Cortex	0	Right		Cerebrum	939	16911	Oligodendroglioma, NOS	no	2012	No	TRUE	9450/3	>=181 Days	primary	f216443a-99e9-5f83-8d9c-e95d9e8c4708	C71.0	Nervous system, NOS	Altered Mental Status	G2			white	female	not hispanic or latino	Alive	46	-16911	276ede2e-7364-5b78-a77a-547a8c264e51
TCGA-DB-A4XG-01A-11R-A27Q-07	TCGA-DB-A4XG	TCGA-DB-A4XG-01A	TP	Primary solid Tumor	TCGA-DB-A4XG-01A		Primary	ee5ea088-6794-4217-ac8d-9ff0366214e1	A0776539-C1FE-4798-9F65-F807B3414E7C	TCGA-DB-A4XG		Primary Tumor	Solid Tissue		2137	released	210	Tumor	OCT	No	Cerebral Cortex	0	Right		Frontal lobe	2219	12550	Oligodendroglioma, anaplastic	no	2006	No	TRUE	9451/3	0-30 Days	primary	4acb8d16-0cea-5085-9711-22296001ecc9	C71.1	Nervous system, NOS	Seizures	G3			white	male	not hispanic or latino	Alive	34	-12550	8183b585-b3af-577e-b7d6-6ed69c74db6d
TCGA-S9-A7R1-01A-12R-A34R-07	TCGA-S9-A7R1	TCGA-S9-A7R1-01A	TP	Primary solid Tumor	TCGA-S9-A7R1-01A		Primary	11e38523-4adf-4c10-9a47-af4aa070784e	7E6FECAF-5861-4BE0-B867-17AEC6FF9E0B	TCGA-S9-A7R1		Primary Tumor	Solid Tissue		5213	released	200	Tumor	Unknown	No	Not Reported	0	Midline		Cerebrum	5166	12828	Oligodendroglioma, NOS	no	1999	No	TRUE	9450/3	>=181 Days	primary	1a34b100-00d8-563f-9478-08b20e7553fd	C71.0	Nervous system, NOS	Seizures	G2			white	male	not hispanic or latino	Dead	35	-12828	4099d258-f144-5af0-b8af-6a640661ef96
TCGA-P5-A5EZ-01A-11R-A27Q-07	TCGA-P5-A5EZ	TCGA-P5-A5EZ-01A	TP	Primary solid Tumor	TCGA-P5-A5EZ-01A		Primary	378b86fa-b3e6-45ac-bc62-f09347b285e8	F12771D2-103F-423A-A619-D648A8443DF1	TCGA-P5-A5EZ		Primary Tumor	Solid Tissue		65	released	200	Tumor	OCT	No	Not Reported	0	Left		Cerebrum	70	14375	Astrocytoma, anaplastic	no	2012	No	TRUE	9401/3	31-90 Days	primary	cfb87f27-ab69-5104-9b12-a803ef87c260	C71.0	Nervous system, NOS	Seizures	G3			white	male	not hispanic or latino	Alive	39	-14375	7781c033-93f9-5f38-9a05-7a99f90f7ee5
TCGA-HT-7874-01A-11R-2403-07	TCGA-HT-7874	TCGA-HT-7874-01A	TP	Primary solid Tumor	TCGA-HT-7874-01A	1	Primary	9b2c26f6-7d5c-4652-914b-78e57eb9b4de	dee7aaf7-0e9a-454b-a9aa-c31eaed09359	TCGA-HT-7874	0.6	Primary Tumor	Solid Tissue	2		released		Tumor	Unknown	No	Not Reported	0	Right		Cerebrum	1130	15045	Oligodendroglioma, anaplastic	no	2008	No	TRUE	9451/3	>=181 Days	primary	decd80c7-6bf9-50b3-939b-8cbe9d2f4470	C71.0	Nervous system, NOS	Headaches	G3			white	female	not hispanic or latino	Alive	41	-15045	bc51659e-099d-5cf5-aab5-65ff9e56698d
TCGA-TQ-A7RI-01A-11R-A33Z-07	TCGA-TQ-A7RI	TCGA-TQ-A7RI-01A	TP	Primary solid Tumor	TCGA-TQ-A7RI-01A		Primary	1de958fd-7ceb-4ee5-8fea-52ee115fc454	33BC8197-BDEB-4EC4-83A4-B871A8C0A094	TCGA-TQ-A7RI		Primary Tumor	Solid Tissue		573	released	70	Tumor	Unknown	No	White Matter	0	Left		Cerebrum	62	13799	Oligodendroglioma, NOS	no	2012	No	TRUE	9450/3	0-30 Days	primary	b6b0a47f-508e-510a-8f53-3c89cda9e060	C71.0	Nervous system, NOS	Seizures	G2			white	female	hispanic or latino	Alive	37	-13799	f4a83eab-cde2-511a-8b7c-84236de6ad83
TCGA-F6-A8O3-01A-11R-A36H-07	TCGA-F6-A8O3	TCGA-F6-A8O3-01A	TP	Primary solid Tumor	TCGA-F6-A8O3-01A		Primary	674ec5b5-d784-47d2-8306-b8812de51c3f	79D96BBD-E399-4928-A86A-FF5086045841	TCGA-F6-A8O3		Primary Tumor	Solid Tissue		105	released	550	Tumor	OCT	No	Not Reported	0			Cerebrum	7	12578	Oligodendroglioma, NOS	no	2013	No	TRUE	9450/3		primary	b64870d3-e1d1-5eb9-8d36-5f2cbeb72235	C71.0	Nervous system, NOS	Headaches	G2			asian	male	not hispanic or latino	Alive	34	-12578	a6c9d6bf-5f21-5d7b-bff9-47b751e6b887
TCGA-FG-A87Q-01A-11R-A36H-07	TCGA-FG-A87Q	TCGA-FG-A87Q-01A	TP	Primary solid Tumor	TCGA-FG-A87Q-01A		Primary	03165d1d-a8e6-440a-b620-d1a59ecd58b8	072A2905-3E7F-4C11-87A2-3D4577F1F8A3	TCGA-FG-A87Q		Primary Tumor	Solid Tissue		90	released	250	Tumor	OCT	No	White Matter	0	Right		Cerebrum	174	22565	Astrocytoma, anaplastic	no	2013	No	TRUE	9401/3	0-30 Days	primary	b0fa09d3-3d8d-519a-b235-10b1d6729329	C71.0	Nervous system, NOS	Seizures	G3			white	female	not hispanic or latino	Alive	61	-22565	a78e5f8e-97a8-5c12-b179-1852877a3eb5
TCGA-E1-5302-01A-01R-1470-07	TCGA-E1-5302	TCGA-E1-5302-01A	TP	Primary solid Tumor	TCGA-E1-5302-01A	0.7	Primary	1e50d5d4-2602-4da0-8c8b-1e8d6380a71d	cd1ef6bc-41bf-4b2c-80dc-ad9c7169f4c3	TCGA-E1-5302	0.3	Primary Tumor	Solid Tissue	1.1		released		Tumor	Unknown	No	Not Reported	0	Left		Brain, NOS	1525	15230	Astrocytoma, anaplastic	no	1998	No	TRUE	9401/3	0-30 Days	primary	262a76c3-4ca9-5741-a683-d32c7e6ea241	C71.9	Nervous system, NOS	Seizures	G3			white	male	not hispanic or latino	Dead	41	-15230	527200ce-947a-5de0-bd01-46458aa657c0
TCGA-HT-8108-01A-11R-2404-07	TCGA-HT-8108	TCGA-HT-8108-01A	TP	Primary solid Tumor	TCGA-HT-8108-01A	0.6	Primary	2666ea61-ba63-4fbb-9c8f-b37f04a482ae	8e2e0a3b-afd5-4077-b95f-ddc7014c08cb	TCGA-HT-8108	0.3	Primary Tumor	Solid Tissue	0.7		released		Tumor	Unknown	No	White Matter	0	Left		Cerebrum	76	9539	Oligodendroglioma, NOS	no	2011	No	TRUE	9450/3	0-30 Days	primary	7619f026-b326-5dce-affd-50ecb15c78eb	C71.0	Nervous system, NOS	Headaches	G2			white	female	not hispanic or latino	Alive	26	-9539	51c72af2-3356-5787-a835-e39d8f0e5f24
TCGA-DU-A76R-01A-11R-A32Q-07	TCGA-DU-A76R	TCGA-DU-A76R-01A	TP	Primary solid Tumor	TCGA-DU-A76R-01A		Primary	5d94edfe-cda1-4dd3-82cf-8664faeab01b	7D334156-3FCB-4C90-AD99-60778721193D	TCGA-DU-A76R		Primary Tumor	Unknown		2739	released	250	Tumor	Unknown			338			Not Reported		19277	Oligodendroglioma, anaplastic			Yes	FALSE	9451/3		recurrence	3582ddb4-3741-4137-91c1-f7d50a00af09		Not Reported				TCGA-DU-A76R_diagnosis	white	male	not hispanic or latino	Dead	51	-18939	2d248061-8d6c-52cc-9cb2-fb2eaa179329
TCGA-FG-A87N-01A-11R-A36H-07	TCGA-FG-A87N	TCGA-FG-A87N-01A	TP	Primary solid Tumor	TCGA-FG-A87N-01A		Primary	5dd79dbd-72f5-4da1-952c-ceedef212259	061C4D2D-340B-4F59-9B6F-C552E4BF75C6	TCGA-FG-A87N		Primary Tumor	Solid Tissue		113	released	130	Tumor	OCT	No	Not Reported	0	Left		Cerebrum	567	13606	Astrocytoma, anaplastic	yes	2013	No	TRUE	9401/3	0-30 Days	primary	1f3fcb18-1568-560b-b845-1c8d0068f9c6	C71.0	Nervous system, NOS	Seizures	G3			asian	female	not hispanic or latino	Alive	37	-13606	eb8b7a79-8f3e-501f-8614-b7a9cc428006
TCGA-HW-A5KK-01A-11R-A27Q-07	TCGA-HW-A5KK	TCGA-HW-A5KK-01A	TP	Primary solid Tumor	TCGA-HW-A5KK-01A		Primary	66c2aa25-7d21-4ac9-b912-ec02f586e497	3F8E4F24-CEB2-4B96-B251-DC0C2B8A6205	TCGA-HW-A5KK		Primary Tumor	Solid Tissue		171	released	360	Tumor	OCT	No	White Matter	0	Right		Cerebrum	388	23484	Astrocytoma, anaplastic	no	2012	No	TRUE	9401/3		primary	1c86f69e-9528-514f-b290-689e282988be	C71.0	Nervous system, NOS		G3			white	male	Unknown	Dead	64	-23484	619298e2-5519-5b34-a9ef-c62e14618837
TCGA-CS-6666-01A-11R-1896-07	TCGA-CS-6666	TCGA-CS-6666-01A	TP	Primary solid Tumor	TCGA-CS-6666-01A	0.9	Primary	e5cd51b3-8756-45dd-b6b2-332ac000e758	9bc50bcf-b22b-4516-b8a9-aec943756116	TCGA-CS-6666	0.4	Primary Tumor	Solid Tissue	1.8		released		Tumor	Unknown	No	Cerebral Cortex	0	Right		Brain, NOS	1428	8340	Astrocytoma, anaplastic	no	2010	No	TRUE	9401/3		primary	5b5bebbb-3dcc-50ba-aaf6-e720e2abd9fc	C71.9	Nervous system, NOS	Headaches	G3			white	male	not hispanic or latino	Alive	22	-8340	64fad2b8-826d-5286-afd7-26d777487a18
TCGA-DU-6405-01A-11R-1708-07	TCGA-DU-6405	TCGA-DU-6405-01A	TP	Primary solid Tumor	TCGA-DU-6405-01A	1	Primary	54bff4f3-312d-4e1a-8327-f08f5a270eac	5a26ce1c-d97c-4123-a573-a1f4ef1a6fea	TCGA-DU-6405	0.6	Primary Tumor	Solid Tissue	1		released		Tumor	Unknown	No	Not Reported	0	Right		Cerebrum	605	18686	Astrocytoma, anaplastic	no	2000	No	TRUE	9401/3	0-30 Days	primary	625001db-c6f4-5691-b034-d85e9f919ac6	C71.0	Nervous system, NOS	Seizures	G3			white	female	not hispanic or latino	Dead	51	-18686	b437d66c-01ce-583c-8b69-b8e7112d4f84
TCGA-DU-7007-01A-11R-2027-07	TCGA-DU-7007	TCGA-DU-7007-01A	TP	Primary solid Tumor	TCGA-DU-7007-01A	1	Primary	e8e363d0-d9ea-478f-880c-7aded5846237	ffbbe732-9a5a-4269-b0a7-99f993906030	TCGA-DU-7007	0.6	Primary Tumor	Unknown	1		released		Tumor	Unknown	No	Not Reported	0	Right		Cerebrum	1915	12245	Astrocytoma, NOS	no	1997	No	TRUE	9400/3	>=181 Days	primary	ea831607-b924-57cd-9fe5-75c9b2fff3e5	C71.0	Nervous system, NOS	Headaches	G2			white	male	not hispanic or latino	Dead	33	-12245	cec09f51-74ab-56d2-982d-4c828ad1f817
TCGA-DU-5847-01A-11R-1708-07	TCGA-DU-5847	TCGA-DU-5847-01A	TP	Primary solid Tumor	TCGA-DU-5847-01A	0.8	Primary	c68fc12c-c538-4a89-9f6e-c0800a5a6b53	d9f2d994-5d17-46c6-a6c9-0f25703ffb22	TCGA-DU-5847	0.4	Primary Tumor	Solid Tissue	1		released		Tumor	Unknown	No	White Matter	0	Right		Brain, NOS	548	12606	Astrocytoma, anaplastic	no	2009	No	TRUE	9401/3	0-30 Days	primary	6c3320f6-66d9-545f-9351-d3d256823ce0	C71.9	Nervous system, NOS	Seizures	G3			white	female	not hispanic or latino	Alive	34	-12606	e21440b2-1d25-5732-9274-a02f87a22068
TCGA-HT-8111-01A-11R-2404-07	TCGA-HT-8111	TCGA-HT-8111-01A	TP	Primary solid Tumor	TCGA-HT-8111-01A	0.9	Primary	9d366c0c-11a4-4464-9b5b-8f87c6acc418	9de92ba0-f9d6-4f7b-8a92-548082b49288	TCGA-HT-8111	0.9	Primary Tumor	Solid Tissue	2.2		released		Tumor	Unknown	No	White Matter	0	Left		Cerebrum	7	11810	Mixed glioma	no	2011	No	TRUE	9382/3	0-30 Days	primary	1678bafb-291f-5d32-b4be-40aa5d7cc9f6	C71.0	Nervous system, NOS	Seizures	G3			white	male	not hispanic or latino	Alive	32	-11810	067ba42d-b550-56e9-a8d7-153cc1bea7ee
TCGA-HT-8558-01A-21R-2404-07	TCGA-HT-8558	TCGA-HT-8558-01A	TP	Primary solid Tumor	TCGA-HT-8558-01A	0.8	Primary	83f578eb-5a18-4062-85a2-6a36fe511fe1	3F364926-441B-435D-BDF5-E055B46A1B1C	TCGA-HT-8558	0.5	Primary Tumor	Solid Tissue	1.2		released		Tumor	Unknown	No	Not Reported	0	Left		Cerebrum	418	10950	Oligodendroglioma, NOS	no	2011	No	TRUE	9450/3	31-90 Days	primary	084b30d0-9a4d-5404-8aec-49a65e3a5ba8	C71.0	Nervous system, NOS	Seizures	G2			white	female	not hispanic or latino	Alive	29	-10950	46a40885-bff5-578f-8edb-dc2eb68bd799
TCGA-DB-5276-01A-01R-1470-07	TCGA-DB-5276	TCGA-DB-5276-01A	TP	Primary solid Tumor	TCGA-DB-5276-01A	1.3	Primary	11cb167f-cd54-409f-bfea-511e620c96fc	b1f076d6-2b5c-43b9-8240-973c74ebf958	TCGA-DB-5276	0.4	Primary Tumor	Solid Tissue	1.4		released		Tumor	Unknown	No	Cerebral Cortex	0	Left		Cerebrum	2218	11738	Mixed glioma	no	2007	No	TRUE	9382/3	0-30 Days	primary	d8ff4c98-fccf-5307-8284-a79709d9850f	C71.0	Nervous system, NOS	Seizures	G3			white	male	not hispanic or latino	Alive	32	-11738	476c31f6-53a6-55d5-ab6b-0640795720bc
TCGA-HT-7676-01A-11R-2403-07	TCGA-HT-7676	TCGA-HT-7676-01A	TP	Primary solid Tumor	TCGA-HT-7676-01A	1.2	Primary	2479157e-59e4-49a2-abc7-bce11fbbd45f	275566dc-510f-46f1-8e3d-7141885f4754	TCGA-HT-7676	0.4	Primary Tumor	Solid Tissue	1.9		released		Tumor	Unknown	No	Not Reported	0	Left		Cerebrum	5	9667	Oligodendroglioma, NOS	no	2009	No	TRUE	9450/3	0-30 Days	primary	a9bc6391-9bf6-5ab5-bcd2-3d94483f0151	C71.0	Nervous system, NOS	Headaches	G2			white	male	not hispanic or latino	Alive	26	-9667	24a4870f-b500-500a-8566-6f7f71821117
TCGA-HT-8019-01A-21R-2404-07	TCGA-HT-8019	TCGA-HT-8019-01A	TP	Primary solid Tumor	TCGA-HT-8019-01A	1	Primary	57be4138-62a3-437a-a95a-5cf1b81971cb	18eba3ff-f941-4a98-8603-e40ce199aa27	TCGA-HT-8019	0.8	Primary Tumor	Solid Tissue	1.6		released		Tumor	Unknown	No	White Matter	0	Right		Cerebrum	1004	12669	Oligodendroglioma, anaplastic	no	2009	No	TRUE	9451/3	0-30 Days	primary	9edb36e7-b962-5aa5-8d22-bd4466cd031d	C71.0	Nervous system, NOS	Seizures	G3			white	female	not hispanic or latino	Alive	34	-12669	a43ab3d9-b2d1-5d02-b103-1a8f98a183fb
TCGA-DH-A7UU-01A-12R-A34F-07	TCGA-DH-A7UU	TCGA-DH-A7UU-01A	TP	Primary solid Tumor	TCGA-DH-A7UU-01A		Primary	f365d6e4-f8a9-4881-9f91-1233d2947770	E817D167-A8F9-4437-AB08-4EF72CFC1855	TCGA-DH-A7UU		Primary Tumor	Solid Tissue		118	released	90	Tumor	Unknown	No	Not Reported	0	Right		Cerebrum	417	16037	Astrocytoma, anaplastic	no	2013	No	TRUE	9401/3	91-180 Days	primary	ea4fcbe2-844f-5677-8fb5-c9ac80a508ca	C71.0	Nervous system, NOS	Sensory Changes	G3			white	male	not hispanic or latino	Alive	43	-16037	394e45ba-b9f5-5205-bd69-7b26099db3eb
TCGA-06-6390-01A-11R-A96S-41	TCGA-06-6390	TCGA-06-6390-01A	TP	Primary solid Tumor	TCGA-06-6390-01A	1	Primary	c108edc7-c8db-4219-8625-1d3452b73435	dfcad656-40f1-4ecf-a516-bc1fd73d66c1	TCGA-06-6390	0.9	Primary Tumor	Unknown	1.2		released		Tumor	Unknown	Not Reported		0			Brain, NOS	164	21328	Glioblastoma	not reported	2011	No	TRUE	9440/3		primary	cddee2d1-9f83-502c-919b-8e8c7fe7e97b	C71.9	Brain, NOS					white	male	not hispanic or latino	Dead	58	-21328	dc4b817b-ea35-587e-85b2-faed1e4274f4
TCGA-06-5411-01A-01R-1849-01	TCGA-06-5411	TCGA-06-5411-01A	TP	Primary solid Tumor	TCGA-06-5411-01A	1.1	Primary	7790fa3d-c06f-4c74-b180-ca6d4f53dc7d	3c5b40a1-47ca-4a9d-b967-bfc34bdc785c	TCGA-06-5411	0.3	Primary Tumor	Unknown	1.1		released		Tumor	Unknown			214			Not Reported		19046	Glioblastoma			Yes	FALSE	9440/3		Progression	55dcb933-450b-4b96-ae6d-2e1396a2b3dd		Not Reported				TCGA-06-5411_diagnosis	white	male	not hispanic or latino	Dead	51	-18832	4d4f07e4-dedc-570e-883b-250698a57f8f
TCGA-06-5411-01A-01R-A96S-41	TCGA-06-5411	TCGA-06-5411-01A	TP	Primary solid Tumor	TCGA-06-5411-01A	1.1	Primary	7790fa3d-c06f-4c74-b180-ca6d4f53dc7d	3c5b40a1-47ca-4a9d-b967-bfc34bdc785c	TCGA-06-5411	0.3	Primary Tumor	Unknown	1.1		released		Tumor	Unknown			214			Not Reported		19046	Glioblastoma			Yes	FALSE	9440/3		Progression	55dcb933-450b-4b96-ae6d-2e1396a2b3dd		Not Reported				TCGA-06-5411_diagnosis	white	male	not hispanic or latino	Dead	51	-18832	4d4f07e4-dedc-570e-883b-250698a57f8f
TCGA-12-3648-01A-01R-A96T-41	TCGA-12-3648	TCGA-12-3648-01A	TP	Primary solid Tumor	TCGA-12-3648-01A	0.7	Primary	d7f95f40-00b1-487f-b488-ddd4b3576397	83e094a1-fc5f-4b3b-9f57-827a095bba68	TCGA-12-3648	0.3	Primary Tumor	Solid Tissue	1.1		released		Tumor	Unknown						Not Reported			Glioblastoma			Yes	FALSE	9440/3		recurrence	c26aa090-7f98-4194-a8e5-588b2c53f39d		Not Reported				TCGA-12-3648_diagnosis	white	female	not hispanic or latino	Dead	61	-22463	e7a2c384-8df6-53ee-b900-b17d3cc64b65
TCGA-06-A7TK-01A-21R-A96S-41	TCGA-06-A7TK	TCGA-06-A7TK-01A	TP	Primary solid Tumor	TCGA-06-A7TK-01A		Primary	5012c42c-3fbb-4e0a-abbb-78dcc6e03d9a	5A1F6CD8-15C3-4D80-8496-340B0A9616D7	TCGA-06-A7TK		Primary Tumor	Unknown		71	released	440	Tumor	Unknown	No		0			Frontal lobe	444	23674	Glioblastoma	no	2013	No	TRUE	9440/3		primary	48b7a25b-3e74-5673-94fd-c2f2225dc88b	C71.1	Brain, NOS					black or african american	male	not hispanic or latino	Dead	64	-23674	adf8ca75-04aa-58c2-be04-156cc680bb0a
TCGA-19-5959-01A-11R-A96U-41	TCGA-19-5959	TCGA-19-5959-01A	TP	Primary solid Tumor	TCGA-19-5959-01A	0.6	Primary	5c58e750-9f60-45c6-b6f5-7ed97a636d3a	fd4c35f4-5fd4-49c5-8d6a-4f39dba0bb49	TCGA-19-5959	0.4	Primary Tumor	Unknown	1		released		Tumor	Unknown			119			Not Reported		28568	Glioblastoma			Yes	FALSE	9440/3		recurrence	23c9e1af-d1d2-410e-8d82-ed20d80cb5aa		Not Reported				TCGA-19-5959_diagnosis	white	female	not hispanic or latino	Dead	77	-28449	4b1ca71f-b234-5330-abac-0739dcd68ef1
TCGA-06-0166-01A-01R-A96R-41	TCGA-06-0166	TCGA-06-0166-01A	TP	Primary solid Tumor	TCGA-06-0166-01A		Primary	e9b25d13-8caa-4bd7-b8f3-55ca889a2ef2	8c5fd571-8b2c-4360-9014-2e96833e8ec5	TCGA-06-0166		Primary Tumor	Unknown			released		Tumor	Unknown			66			Not Reported		18968	Glioblastoma			Yes	FALSE	9440/3		Progression	470b0cd3-be31-4d02-a9d9-29d4783f95c8		Not Reported				TCGA-06-0166_diagnosis	white	male	not hispanic or latino	Dead	51	-18902	770ce6e6-e4d1-537c-9bf0-8c582dc40c17
TCGA-06-5859-01A-01R-1849-01	TCGA-06-5859	TCGA-06-5859-01A	TP	Primary solid Tumor	TCGA-06-5859-01A	0.6	Primary	4c233158-9f8a-4048-a2ba-eee416e5c38a	9baeb8a0-e852-4729-bfc6-e4666a1f0a37	TCGA-06-5859	0.6	Primary Tumor	Unknown	0.8		released		Tumor	Unknown	Not Reported		0			Brain, NOS	139	23211	Glioblastoma	not reported	2011	No	TRUE	9440/3		primary	e3834a48-5f8b-581e-b7f5-2a000befcf32	C71.9	Brain, NOS					white	male	not hispanic or latino	Alive	63	-23211	cafe04c7-73bb-554c-8bee-acc6dcbffa8b
TCGA-06-5859-01A-01R-A96S-41	TCGA-06-5859	TCGA-06-5859-01A	TP	Primary solid Tumor	TCGA-06-5859-01A	0.6	Primary	4c233158-9f8a-4048-a2ba-eee416e5c38a	9baeb8a0-e852-4729-bfc6-e4666a1f0a37	TCGA-06-5859	0.6	Primary Tumor	Unknown	0.8		released		Tumor	Unknown	Not Reported		0			Brain, NOS	139	23211	Glioblastoma	not reported	2011	No	TRUE	9440/3		primary	e3834a48-5f8b-581e-b7f5-2a000befcf32	C71.9	Brain, NOS					white	male	not hispanic or latino	Alive	63	-23211	cafe04c7-73bb-554c-8bee-acc6dcbffa8b
TCGA-12-5299-01A-02R-1849-01	TCGA-12-5299	TCGA-12-5299-01A	TP	Primary solid Tumor	TCGA-12-5299-01A	0.6	Primary	0211d37e-20ef-421b-97cc-2ea27c688cc5	9f574ef4-3427-4f3c-8493-043a4d08ad00	TCGA-12-5299	0.5	Primary Tumor	Unknown	1.3		released		Tumor	Unknown	Not Reported		0			Brain, NOS	98	20463	Glioblastoma	not reported	2009	No	TRUE	9440/3		primary	c6a4df05-ce50-562c-9a34-715ecb1dd3b3	C71.9	Brain, NOS					white	female	not hispanic or latino	Dead	56	-20463	2f01745b-bd2d-5a37-97a2-531694e7887c
TCGA-06-5416-01A-01R-1849-01	TCGA-06-5416	TCGA-06-5416-01A	TP	Primary solid Tumor	TCGA-06-5416-01A	1	Primary	68819a2d-5f7f-4fda-b15a-27a0b22cf17b	95607f05-091a-4f35-9a8b-446773c316f6	TCGA-06-5416	0.4	Primary Tumor	Unknown	1.5		released		Tumor	Unknown	Not Reported		0			Brain, NOS	204	8533	Glioblastoma	not reported	2010	No	TRUE	9440/3		primary	e8c9cc05-bbd8-5168-b17b-c6815ecdc3ad	C71.9	Brain, NOS					white	female	not hispanic or latino	Alive	23	-8533	3ce983ab-3b2a-5bfa-bcf1-4b0aece8e39b
TCGA-19-1390-01A-01R-1850-01	TCGA-19-1390	TCGA-19-1390-01A	TP	Primary solid Tumor	TCGA-19-1390-01A	0.8	Primary	ec82c19a-1b5e-4726-a953-ff8c94903cc7	41FB6156-CD64-4304-AB47-B2A828C43BD2	TCGA-19-1390	0.6	Primary Tumor	Solid Tissue	1		released		Tumor	Unknown	Not Reported		0			Brain, NOS	772	23063	Glioblastoma	not reported	2007	No	TRUE	9440/3		primary	e7bcfe17-6f30-5143-bd0d-eb7f6fa6fc35	C71.9	Brain, NOS					white	female	not hispanic or latino	Dead	63	-23063	40d732dd-1382-584f-871f-3d0e7cdf8608
TCGA-16-0846-01A-01R-A96U-41	TCGA-16-0846	TCGA-16-0846-01A	TP	Primary solid Tumor	TCGA-16-0846-01A	0.7	Primary	ba6fc830-9a21-4812-8d20-ce574fd4c8ce	3AF0506F-002C-4FDD-A111-63C08424A867	TCGA-16-0846	0.5	Primary Tumor	Unknown	2		released		Tumor	Unknown	Not Reported		0			Brain, NOS	119	31111	Glioblastoma	not reported	2006	No	TRUE	9440/3		primary	746eb3de-9905-5d96-982f-5aa49d53ec20	C71.9	Brain, NOS					white	male	not hispanic or latino	Dead	85	-31111	153cd0db-0cb1-5c64-99ae-a63792a79bbf
TCGA-02-0047-01A-01R-1849-01	TCGA-02-0047	TCGA-02-0047-01A	TP	Primary solid Tumor	TCGA-02-0047-01A		Primary	9e5f2355-b872-4b5a-94f1-6eef49bb73de	66F4DDD0-A0E6-4EA9-97AF-8691C0457D2B	TCGA-02-0047		Primary Tumor	Unknown			released		Tumor	Unknown	Not Reported		0			Brain, NOS	448	28759	Glioblastoma	not reported	2005	No	TRUE	9440/3		primary	1adc6550-c22f-5fbe-8638-e7f441fdf530	C71.9	Brain, NOS					white	male	not hispanic or latino	Dead	78	-28759	e6a60ffa-b802-55ee-906d-71c0c104fb3a
[truncated: 350 more rows]
[truncated: 69 more columns]

## Sheet: Supplementary Table S6
scope	x	y	n	rho	p_value	q_value
[truncated: 8 more rows]
